# Supplementary material for: Genome Analysis of Endotrypanum and Porcisia spp., Closest Phylogenetic Relatives of Leishmania, Highlights the Role of Amastins in Shaping Pathogenicity
Source: Genes (Basel). 2021 Mar 20;12(3):444. doi: 10.3390/genes12030444 (PMC8004069; doi:10.3390/genes12030444)
Supplement: Supplementary file 1 [file genes-12-00444-s001.zip]

Archive with 9 entries (9 files):
- Figure S1.pdf
- Figure S2.pdf
- Figure S3.pdf
- Figure S4.pdf
- Figure S5.pdf
- Figure S6.pdf
- Figure S7.pdf
- Figure S8.pdf
- Table S_all.xlsx
