# Supplementary material for: Genome Analysis of Endotrypanum and Porcisia spp., Closest Phylogenetic Relatives of Leishmania, Highlights the Role of Amastins in Shaping Pathogenicity
Source: Genes (Basel). 2021 Mar 20;12(3):444. doi: 10.3390/genes12030444 (PMC8004069; doi:10.3390/genes12030444)
Supplement: Supplementary file 1 [file genes-12-00444-s001.zip › Table S_all.xlsx]

## Sheet: Table S01
Sequencing (genome)	Endotrypanum monterogeii ATCC30507 (this study)	Porcisia deanei TCC258 (this study)	Porcisia hertigi TCC260 (this study)	Leishmania major Friedlin (TriTrypDB-45)
Platform	Sanger / Illumina 1.9	Sanger / Illumina 1.9	Sanger / Illumina 1.9	-
Library kit	TruSeq	TruSeq	TruSeq	-
Average insert size (nt)	460	447	394	-
Read length (nt)	100	100	100	-
Number of raw reads	66,618,044	51,986,516	70,886,514	-
Number of reads after trimming	63,086,250	49,142,266	64,383,777	-
Sequencing (transcriptome)
Platform	Sanger / Illumina 1.9	Sanger / Illumina 1.9	Sanger / Illumina 1.9	-
Library kit	TruSeq	TruSeq	TruSeq	-
Average insert size (nt)	181	190	193	-
Read length (nt)	100	100	100	-
Number of raw reads	47,427,846	43,922,262	46,030,596	-
Number of reads after trimming	45,974,888	42,349,229	44,480,399	-
Genome assembly
Total assembly length, bp	30,406,093	29,506,589	29,109,069	32,855,095
Number of scaffolds	1,821	2,820	2,446	36
Scaffold N50 (bp)	57,398	30,350	29,551	1,091,540
Largest scaffold (bp)	380,815	146,774	160,851	2,682,151
Total gap length (nt)	25,417	39,271	23,685	13
Gap percentage	0.08	0.13	0.08	4e-5
N's per 100 kbp	83.59	133.09	81.37	0.04
Percentage of reads mapping back on the assembly	93.63	89.83	65.88	-
SNP number	40,923	74,038	58,586	-
Percentage of homozygous SNPs	1.27	1	1.64	-
Annotation
Total number of predicted proteins	7,544	7,657	7,656	8,519
Complete BUSCOs (%)	71.90	71	70.60	73.6
Single-copy BUSCOs (%)	67.30	66	65.30	67.3
Duplicated BUSCOs (%)	4.60	5	5.30	6.3
Fragmented BUSCOs (%)	7.60	9.20	9.60	6.6
Missing BUSCOs (%)	20.50	19.80	19.80	19.8

## Sheet: Table S02
Summary coverage statistics for the genome assemblies
Assembly level	Coverage depth Parameters	E. monterogeii ATCC30507	P. deanei	P. hertigi
Scaffolds	Total number of scaffolds	1.821	2.82	2.446
	mapped reads / unmaped reads	59,065,043 / 0	44,143,256 / 0	42,415,372 / 0
	average of column “Above_0.2_depth %”	98.33	97.58	97.18
	number of scaffolds having sites with the “Above 0.2 depth” lower than the genome average (reported on the line above)	318	605	573
	number of scaffolds having sites with the “Above 1 depth” over the genome average reported above	898	1.746	1.562
	number of scaffolds having sites with the “Above_0.2_depth” lower than 90%	26	79	85
	average of column “Above 1 depth %”	54.34	54.55	53.43
	average of column “Above 1.8 depth %”	1.52	1.76	2
	number of scaffolds having sites with the “Above 1.8 depth” then the genome average (reported on the line above)	281	487	453
	number of scaffolds with coverage lower than 100%	0	0	0
	number of scaffolds with CV < 1	1,749 (96.05%)	2,695 (95.57%)	2,343 (95.79%)
	number of scaffolds with CV > 1	70 (3.84%)	125 (4.43%)	100 (4.09%)
CV: coefficient of variation
Above 0.2 depth	Percentage of sites which have a coverage value equivalent to the “average depth” multiplied by 0.2.
	Values on column “Above 0.2 depth” below 100 indicates the occurrence of sites with very low coverage
Above 1 depth	Percentage of sites which have a coverage value greater than “average depth”.
Above 1.8 depth	Percentage of sites which have a coverage value equivalent to the “average depth” multiplied by 1.8.
	Values on the column “Above 1.8 depth” indicates peaks with very high depth.
Variation coefficient	A measure of variability (standard deviation/average depth)
E. monterogeii ATCC 3057: genome coverage statistics for the 50 largest scaffolds									Estimates of the coverage variability
Reference sequence	reference length (bp)	#reads mapped to the reference	#sites on the reference covered by reads	%sites which have coverage	minimum read depth observed	maximum read depth observed	average read depth	standard deviation of the average depth	Above 0.2 depth %	Above 1 depth %	Above 1.8 depth %	Variation_Coefficient	average read depth for the scaffold/average read deapth for the assembly	Estimated ploidy
NODE_1_length_380815_cov_70.237005	380.815	584.604	380.815	100	0	3.804	154.46	87.99	99.84	44.93	0.14	0.57	1.01	2n
NODE_2_length_276432_cov_70.563618	276.432	428.958	276.432	100	0	847	156.13	32.43	99.88	47.7	0.14	0.21	1.03	2n
NODE_3_length_241048_cov_67.092725	241.048	360.788	241.048	100	0	645	150.53	24.53	99.79	51.75	0.06	0.16	0.99	2n
NODE_4_length_223453_cov_97.122852	223.453	488.353	223.453	100	1	3.249	219.83	105.58	99.95	45.74	0.26	0.48	1.44	3n
NODE_5_length_206390_cov_65.721463	206.39	152.274	206.39	100	0	206	74.2	13.26	99.89	48.73	0.08	0.18	0.49	2n
NODE_6_length_204957_cov_69.786303	204.957	317.437	204.957	100	0	375	155.85	28.92	99.87	48.18	0.93	0.19	1.02	2n
NODE_7_length_192422_cov_67.068936	192.422	287.911	192.422	100	11	747	150.5	26.84	99.97	49.99	0.06	0.18	0.99	2n
NODE_8_length_168271_cov_68.247099	168.271	254.611	168.271	100	0	940	152.25	30.78	99.83	48.5	0.13	0.2	1.00	2n
NODE_9_length_167975_cov_69.821594	167.975	260.438	167.975	100	0	246	155.99	23.39	99.86	51.16	0	0.15	1.02	2n
NODE_10_length_164445_cov_68.901290	164.445	251.771	164.445	100	0	348	154.05	26.51	99.91	47.6	0.25	0.17	1.01	2n
NODE_11_length_163743_cov_63.048501	163.743	229.837	163.743	100	0	275	141.1	29.38	99.75	46.31	0.13	0.21	0.93	2n
NODE_12_length_157226_cov_66.453773	157.226	232.182	157.226	100	0	308	148.57	24.53	99.9	52.29	0.06	0.17	0.98	2n
NODE_13_length_155278_cov_68.976505	155.278	239.284	155.278	100	1	241	155.03	23.98	99.93	50.3	0	0.15	1.02	2n
NODE_14_length_152438_cov_66.268376	152.438	224.339	152.438	100	0	443	148.08	26.05	99.81	52.76	0.12	0.18	0.97	2n
NODE_15_length_148245_cov_72.333659	148.245	228.937	148.245	100	0	3.665	155.37	184.96	99.49	30.8	0.39	1.19	1.02	2n
NODE_16_length_146847_cov_107.967778	146.847	348.01	146.847	100	0	3.621	238.48	172.36	99.81	37.48	0.35	0.72	1.57	3n
NODE_17_length_146367_cov_71.637658	146.367	228.255	146.367	100	0	4.947	156.77	136.03	99.85	34.99	0.69	0.87	1.03	2n
NODE_18_length_142478_cov_68.043237	142.478	213.57	142.478	100	1	490	150.73	30.56	99.96	47.19	0.34	0.2	0.99	2n
NODE_19_length_140782_cov_68.028800	140.782	211.661	140.782	100	0	257	151.27	26.11	99.66	51.78	0	0.17	0.99	2n
NODE_20_length_139697_cov_70.353733	139.697	214.103	139.697	100	2	668	154.24	41.56	99.9	45.49	0.72	0.27	1.01	2n
NODE_21_length_137780_cov_71.235142	137.78	214.07	137.78	100	1	248	156.34	23.95	99.93	49.9	0	0.15	1.03	2n
NODE_22_length_134022_cov_64.310524	134.022	192.665	134.022	100	9	249	144.57	23.04	99.95	50.96	0	0.16	0.95	2n
NODE_23_length_129992_cov_100.473491	129.992	286.822	129.992	100	0	366	222.04	32.33	99.73	52.09	0	0.15	1.46	3n
NODE_24_length_129818_cov_66.778504	129.818	193.803	129.818	100	0	236	150.18	24.57	99.67	50.75	0	0.16	0.99	2n
NODE_25_length_126182_cov_78.525359	126.182	219.602	126.182	100	0	1.43	175.05	138.5	99.66	19.86	2.77	0.79	1.15	2n
NODE_26_length_122984_cov_58.333957	122.984	162.52	122.984	100	0	219	132.73	24.09	99.78	54.32	0	0.18	0.87	2n
NODE_27_length_120504_cov_70.308604	120.504	183.987	120.504	100	0	583	153.55	36.92	99.74	44.07	0.8	0.24	1.01	2n
NODE_28_length_120076_cov_63.147966	120.076	170.56	120.076	100	0	943	142.81	36.02	99.78	47.11	0.33	0.25	0.94	2n
NODE_29_length_119758_cov_71.613376	119.758	191.424	119.758	100	0	325	160.83	27.89	99.77	50.4	0.16	0.17	1.06	2n
NODE_30_length_115981_cov_66.355114	115.981	170.448	115.981	100	1	227	147.85	24.85	99.92	51.82	0	0.17	0.97	2n
NODE_31_length_114420_cov_67.259992	114.42	165.658	114.42	100	0	287	145.55	27.12	99.63	49.77	0.05	0.19	0.96	2n
NODE_32_length_113321_cov_72.848595	113.321	179.956	113.321	100	0	4.531	159.71	127.37	99.78	37.87	0.69	0.8	1.05	2n
NODE_33_length_109385_cov_68.541114	109.385	164.69	109.385	100	0	389	151.43	28.57	99.8	49.84	0.09	0.19	0.99	2n
NODE_34_length_108638_cov_68.462605	108.638	164.511	108.638	100	1	241	152.38	21.08	99.93	50.07	0	0.14	1.00	2n
NODE_35_length_108528_cov_70.701161	108.528	173.024	108.528	100	10	5.758	160.13	164.3	99.99	34.22	1.07	1.03	1.05	2n
NODE_36_length_107984_cov_61.688517	107.984	148.605	107.984	100	0	256	138.34	24.93	99.52	53.93	0.01	0.18	0.91	2n
NODE_37_length_106520_cov_64.730240	106.52	155.147	106.52	100	8	326	146.42	24.7	99.98	51.36	0.08	0.17	0.96	2n
NODE_38_length_106228_cov_72.152543	106.228	169.695	106.228	100	7	246	160.69	25.81	99.98	53.34	0	0.16	1.06	2n
NODE_39_length_106108_cov_65.625131	106.108	153.852	106.108	100	0	213	145.89	21.32	99.83	53.27	0	0.15	0.96	2n
NODE_40_length_105457_cov_99.468701	105.457	230.307	105.457	100	0	351	219.8	34.2	99.6	51.74	0	0.16	1.44	3n
NODE_41_length_104522_cov_64.596705	104.522	149.943	104.522	100	0	233	144.31	22.97	99.78	52.27	0	0.16	0.95	2n
NODE_42_length_104282_cov_67.340708	104.282	158.122	104.282	100	1	648	152.41	64.01	99.89	34.12	2.52	0.42	1.00	2n
NODE_43_length_103988_cov_130.219930	103.988	301.985	103.988	100	0	445	292.03	51.31	99.16	52.57	0	0.18	1.92	4n
NODE_44_length_102969_cov_62.807869	102.969	144.97	102.969	100	0	439	141.59	26.38	99.58	52.7	0.16	0.19	0.93	2n
NODE_45_length_102660_cov_61.368715	102.66	139.821	102.66	100	0	245	136.89	25.78	99.57	54.93	0	0.19	0.90	2n
NODE_46_length_101828_cov_63.516915	101.828	143.297	101.828	100	0	231	141.54	23.82	99.65	53.63	0	0.17	0.93	2n
NODE_47_length_101693_cov_63.163718	101.693	143.477	101.693	100	11	239	141.86	23.63	99.94	51.98	0	0.17	0.93	2n
NODE_48_length_101335_cov_77.594175	101.335	173.057	101.335	100	0	433	171.94	53.99	99.8	32.26	6.07	0.31	1.13	2n
NODE_49_length_101268_cov_65.698043	101.268	149.17	101.268	100	7	1.179	148.09	39.89	99.98	47.47	0.19	0.27	0.97	2n
NODE_50_length_100245_cov_68.372372	100.245	152.244	100.245	100	1	240	152.86	23.44	99.91	50.83	0	0.15	1.00	2n
P. deanei: genome coverage statistics for the 50 largest scaffolds									Estimates of the coverage variability
Reference sequence	reference length (bp)	#reads mapped to the reference	#sites on the reference covered by reads	%sites which have coverage	minimum read depth observed	maximum read depth observed	average read depth	standard deviation of the average depth	Above 0.2 depth %	Above 1 depth %	Above 1.8 depth %	Variation coefficient	average read depth for the scaffold/average read deapth for the assembly	Estimated ploidy
NODE_1_length_146774_cov_46.806964	146.774	150.561	146.774	100	0	179	103.16	22.03	99.45	53.24	0	0.21	0.96	2n
NODE_2_length_135814_cov_48.690010	135.814	143.553	135.814	100	0	244	106.33	22.44	99.5	53.17	0.18	0.21	0.98	2n
NODE_3_length_131819_cov_50.705709	131.819	148.398	131.819	100	0	186	113.24	20.65	99.79	51.65	0	0.18	1.05	2n
NODE_4_length_121095_cov_47.335914	121.095	126.966	121.095	100	0	168	105.44	18.03	99.92	52.66	0	0.17	0.98	2n
NODE_5_length_119242_cov_48.915503	119.242	131.002	119.242	100	0	651	110.43	56.58	99.22	39.11	2.89	0.51	1.02	2n
NODE_6_length_118719_cov_60.091317	118.719	154.752	118.719	100	0	209	131.18	23.58	99.68	52.32	0	0.18	1.21	2n
NODE_7_length_113134_cov_48.838776	113.134	122.599	113.134	100	0	185	109.04	22.71	98.98	54.5	0	0.21	1.01	2n
NODE_8_length_107664_cov_48.804580	107.664	115.28	107.664	100	1	394	107.74	23.34	99.86	52.68	0.37	0.22	1.00	2n
NODE_9_length_102873_cov_51.627283	102.873	118.277	102.873	100	0	190	115.63	23.56	99.58	57.23	0	0.2	1.07	2n
NODE_10_length_99142_cov_45.585798	99.142	100.202	99.142	100	0	173	101.61	24.28	98.72	55.7	0	0.24	0.94	2n
NODE_11_length_98448_cov_47.408129	98.448	103.821	98.448	100	0	559	106.08	35.9	99.55	47.35	0.79	0.34	0.98	2n
NODE_12_length_98108_cov_59.502840	98.108	130.228	98.108	100	0	9.776	133.19	443.39	99.49	7.82	0.41	3.33	1.23	2n
NODE_13_length_96494_cov_45.544126	96.494	97.587	96.494	100	0	166	101.75	22.38	99.11	55.94	0	0.22	0.94	2n
NODE_14_length_93893_cov_50.435037	93.893	105.644	93.893	100	0	279	113.1	27.07	99.63	50.8	1.45	0.24	1.05	2n
NODE_15_length_91715_cov_66.149618	91.715	130.557	91.715	100	0	18.398	143	639.86	99.5	5.97	1.43	4.47	1.32	3n
NODE_16_length_91699_cov_46.550620	91.699	93.991	91.699	100	0	165	103.11	20.16	99.7	53.15	0	0.2	0.95	2n
NODE_17_length_89018_cov_51.188786	89.018	102.093	89.018	100	0	1.225	115.27	59.46	99.42	47.63	0.58	0.52	1.07	2n
NODE_18_length_88176_cov_51.919985	88.176	89.652	88.176	100	0	172	102.28	21.51	99.68	53.76	0	0.21	0.95	2n
NODE_19_length_87806_cov_49.246823	87.806	95.632	87.806	100	0	176	109.61	22.2	99.54	54.5	0	0.2	1.01	2n
NODE_20_length_87135_cov_45.240446	87.135	87.968	87.135	100	0	185	101.5	22.72	99.45	55.19	0.01	0.22	0.94	2n
NODE_21_length_85999_cov_46.834241	85.999	89.2	85.999	100	0	594	104.27	26.81	99.64	52.55	0.22	0.26	0.97	2n
NODE_22_length_82775_cov_50.303917	82.775	89.299	82.775	100	1	197	108.58	22.48	99.48	52.91	0	0.21	1.01	2n
NODE_23_length_82570_cov_54.596582	82.57	100.384	82.57	100	0	346	122.28	28.06	99.53	51.88	1.15	0.23	1.13	2n
NODE_24_length_81274_cov_49.755193	81.274	89.559	81.274	100	0	353	110.75	26.75	99.8	49.24	0.92	0.24	1.03	2n
NODE_25_length_80707_cov_53.889997	80.707	95.131	80.707	100	1	223	118.62	31.02	99.82	43.96	0.11	0.26	1.10	2n
NODE_26_length_80370_cov_52.499782	80.37	93.987	80.37	100	0	423	117.56	26.22	99.77	52.11	0.57	0.22	1.09	2n
NODE_27_length_80169_cov_51.761452	80.169	91.466	80.169	100	0	615	114.75	64.07	99.65	35	2.41	0.56	1.06	2n
NODE_28_length_79404_cov_52.786475	79.404	92.728	79.404	100	9	180	117.51	20.87	99.79	52.56	0	0.18	1.09	2n
NODE_29_length_78129_cov_45.583767	78.129	79.878	78.129	100	0	174	102.71	22.66	99.21	57.55	0	0.22	0.95	2n
NODE_30_length_76506_cov_49.710769	76.506	84.296	76.506	100	0	187	110.85	23.38	99.45	52.5	0	0.21	1.03	2n
NODE_31_length_75961_cov_53.410877	75.961	90.031	75.961	100	0	209	119.24	25.43	99.07	53.29	0	0.21	1.10	2n
NODE_32_length_75059_cov_48.251160	75.059	81.074	75.059	100	0	274	108.57	25.92	98.88	56.69	0.32	0.24	1.01	2n
NODE_33_length_74256_cov_49.490263	74.256	82.044	74.256	100	0	170	111.06	24.15	99.36	55.69	0	0.22	1.03	2n
NODE_34_length_73704_cov_47.309101	73.704	77.993	73.704	100	0	177	106.41	21.9	99.39	56.03	0	0.21	0.99	2n
NODE_35_length_73612_cov_42.371182	73.612	69.873	73.612	100	0	238	95.36	25.33	99.33	53.66	0.25	0.27	0.88	2n
NODE_36_length_72966_cov_43.340621	72.966	70.934	72.966	100	0	177	97.73	24.28	99.39	56.7	0.01	0.25	0.90	2n
NODE_37_length_72913_cov_44.432513	72.913	71.162	72.913	100	0	445	98.09	24.85	99.36	53.03	0.27	0.25	0.91	2n
NODE_38_length_72246_cov_46.462578	72.246	74.312	72.246	100	0	164	103.52	19.48	99.4	54.26	0	0.19	0.96	2n
NODE_39_length_71727_cov_47.730215	71.727	76.456	71.727	100	2	177	107.17	21.78	99.77	54.97	0	0.2	0.99	2n
NODE_40_length_71133_cov_62.738062	71.133	97.165	71.133	100	0	5.372	137.35	317.53	98.71	23.28	0.57	2.31	1.27	2n
NODE_41_length_70790_cov_42.191786	70.79	68.943	70.79	100	0	3.181	97.72	107.24	98.83	47.46	0.3	1.1	0.90	2n
NODE_42_length_70721_cov_47.018128	70.721	73.915	70.721	100	0	330	105.11	24.37	99.57	50.38	0.66	0.23	0.97	2n
NODE_43_length_70000_cov_39.132004	70	60.908	70	100	0	153	87.45	19.97	99.65	52.48	0	0.23	0.81	2n
NODE_44_length_68041_cov_45.669535	68.041	68.943	68.041	100	0	285	101.98	21.49	99.34	55.32	0.14	0.21	0.94	2n
NODE_45_length_67670_cov_45.997501	67.67	67.185	67.67	100	0	168	99.87	22.15	99.21	58.06	0	0.22	0.92	2n
NODE_46_length_67235_cov_49.292453	67.235	73.669	67.235	100	0	216	110.19	22.76	99.23	55.33	0.14	0.21	1.02	2n
NODE_47_length_66573_cov_50.494453	66.573	74.01	66.573	100	0	503	111.91	22.59	99.81	51.79	0.2	0.2	1.04	2n
NODE_48_length_66453_cov_42.388867	66.453	62.015	66.453	100	0	165	93.86	21.05	99.26	55.97	0	0.22	0.87	2n
NODE_49_length_66383_cov_49.217435	66.383	71.607	66.383	100	0	176	108.45	21.79	99.58	54.35	0	0.2	1.00	2n
NODE_50_length_65861_cov_45.375270	65.861	66.69	65.861	100	0	159	101.8	22.41	99.19	56.48	0	0.22	0.94	2n
P. hertigi: genome coverage statistics for the 50 largest scaffolds									Estimates of the coverage variability
Reference sequence	reference length (bp)	#reads mapped to the reference	#sites on the reference covered by reads	%sites which have coverage	minimum read depth observed	maximum read depth observed	average read depth	standard deviation of the average depth	Above 0.2 depth %	Above 1 depth %	Above 1.8 depth %	Variation coefficient	average read depth for the scaffold/average read deapth for the assembly	Estimated ploidy
NODE_1_length_160851_cov_44.921795	160.851	163.804	160.851	100	0	185	102.18	22.94	99.23	53.8	0	0.22	0.91	2n
NODE_2_length_141460_cov_56.860684	141.46	177.763	141.46	100	0	473	126.32	23.96	99.6	51.4	0.1	0.19	1.13	2n
NODE_3_length_127967_cov_47.972442	127.967	136.783	127.967	100	0	180	107.39	22.71	99.32	54.73	0	0.21	0.96	2n
NODE_4_length_110450_cov_67.471824	110.45	168.252	110.45	100	0	310	152.95	55.91	99.23	48.43	0.35	0.37	1.37	3n
NODE_5_length_109715_cov_49.562201	109.715	122.031	109.715	100	0	207	111.72	21.69	99.54	54.31	0.01	0.19	1.00	2n
NODE_6_length_108333_cov_52.157604	108.333	126.893	108.333	100	0	216	117.63	24.38	99.19	54.66	0.01	0.21	1.05	2n
NODE_7_length_102503_cov_46.434435	102.503	108.028	102.503	100	1	184	105.76	23.97	99.6	58.32	0	0.23	0.95	2n
NODE_8_length_95332_cov_49.521689	95.332	106.182	95.332	100	0	1.15	111.85	37.42	99.24	55.89	0.16	0.33	1.00	2n
NODE_9_length_92082_cov_48.632358	92.082	100.91	92.082	100	0	369	110.09	28.4	99.36	49.78	0.83	0.26	0.98	2n
NODE_10_length_91831_cov_46.719120	91.831	96.569	91.831	100	0	198	105.62	24.71	99.07	56.59	0.03	0.23	0.94	2n
NODE_11_length_90921_cov_49.524410	90.921	101.165	90.921	100	0	199	111.76	23.82	99.52	55.81	0	0.21	1.00	2n
NODE_12_length_90671_cov_47.965061	90.671	97.114	90.671	100	0	207	107.57	23.53	99.23	55.68	0.02	0.22	0.96	2n
NODE_13_length_90285_cov_50.202992	90.285	100.472	90.285	100	0	183	111.82	22.69	99.52	53.28	0	0.2	1.00	2n
NODE_14_length_88569_cov_48.265947	88.569	94.986	88.569	100	0	175	107.61	22.96	99.62	56.24	0	0.21	0.96	2n
NODE_15_length_85219_cov_69.083427	85.219	131.368	85.219	100	0	343	154.9	33.03	99.2	55.7	0.45	0.21	1.39	3n
NODE_16_length_84814_cov_47.601871	84.814	91.27	84.814	100	0	198	108.03	22.53	99.65	52.49	0.02	0.21	0.97	2n
NODE_17_length_84654_cov_42.686888	84.654	82.413	84.654	100	0	255	97.65	26.78	98.53	59.59	0.25	0.27	0.87	2n
NODE_18_length_84523_cov_73.262087	84.523	139.627	84.523	100	0	281	165.85	46.2	99.56	57.37	0	0.28	1.48	3n
NODE_19_length_84326_cov_50.445135	84.326	95.836	84.326	100	0	294	114.12	24.74	99.71	53.27	0.37	0.22	1.02	2n
NODE_20_length_83998_cov_53.667524	83.998	100.753	83.998	100	1	190	120.54	22.71	99.84	53.99	0	0.19	1.08	2n
NODE_21_length_83807_cov_52.649561	83.807	98.288	83.807	100	0	209	117.83	23.86	99.5	56.45	0	0.2	1.05	2n
NODE_22_length_82779_cov_45.950027	82.779	85.74	82.779	100	0	179	103.98	23.26	99.73	55.12	0	0.22	0.93	2n
NODE_23_length_82574_cov_54.664683	82.574	100.948	82.574	100	0	314	122.79	46.01	98.86	42.62	5.97	0.37	1.10	2n
NODE_24_length_81752_cov_50.108976	81.752	97.046	81.752	100	0	4.511	118.84	145.61	99.76	40.26	0.38	1.23	1.06	2n
NODE_25_length_81346_cov_50.012966	81.346	91.77	81.346	100	0	370	113.25	27.16	99.22	55.5	0.36	0.24	1.01	2n
NODE_26_length_80919_cov_47.120189	80.919	85.639	80.919	100	0	177	106.25	22.34	99.56	55.84	0	0.21	0.95	2n
NODE_27_length_79546_cov_45.395969	79.546	80.282	79.546	100	0	167	101.32	23.11	99.2	55.8	0	0.23	0.91	2n
NODE_28_length_78460_cov_49.076526	78.46	87.201	78.46	100	0	196	111.62	23.72	99.71	55.52	0	0.21	1.00	2n
NODE_29_length_78135_cov_50.251575	78.135	87.612	78.135	100	0	182	112.68	21.34	99.61	54.31	0	0.19	1.01	2n
NODE_30_length_76480_cov_60.410298	76.48	103.289	76.48	100	0	357	135.82	30.71	99.58	47.59	1.19	0.23	1.21	2n
NODE_31_length_76356_cov_46.529574	76.356	77.024	76.356	100	0	175	101.28	22.24	99.43	53.86	0	0.22	0.91	2n
NODE_32_length_76026_cov_50.642166	76.026	86.998	76.026	100	0	204	114.98	24.61	99.41	56.49	0	0.21	1.03	2n
NODE_33_length_75388_cov_50.302962	75.388	84.798	75.388	100	0	178	113.03	24.9	99.31	54.55	0	0.22	1.01	2n
NODE_34_length_74507_cov_45.544673	74.507	75.534	74.507	100	0	178	101.84	30.26	99.33	59.69	0	0.3	0.91	2n
NODE_35_length_74129_cov_55.737047	74.129	93.123	74.129	100	0	230	126.08	38.81	98.88	48.52	0.01	0.31	1.13	2n
NODE_36_length_73690_cov_55.126109	73.69	90.603	73.69	100	2	248	123.61	22.79	99.74	51.75	0.05	0.18	1.11	2n
NODE_37_length_73222_cov_48.877814	73.222	78.844	73.222	100	0	203	108.19	24.44	99.11	53.02	0.02	0.23	0.97	2n
NODE_38_length_72513_cov_49.574043	72.513	81.143	72.513	100	0	418	112.28	27.65	99.26	55.38	0.37	0.25	1.00	2n
NODE_39_length_72458_cov_48.518901	72.458	78.736	72.458	100	0	183	109.19	21.78	99.38	53.26	0	0.2	0.98	2n
NODE_40_length_72305_cov_50.024678	72.305	81.418	72.305	100	1	187	113.05	21.94	99.66	52.9	0	0.19	1.01	2n
NODE_41_length_69405_cov_65.822048	69.405	98.895	69.405	100	0	1.017	143.02	70.66	99.39	46.48	1.1	0.49	1.28	2n
NODE_42_length_69173_cov_62.432521	69.173	96.735	69.173	100	0	528	140.48	87.94	99.63	17.79	8.24	0.63	1.26	2n
NODE_43_length_68914_cov_49.590424	68.914	76.156	68.914	100	1	442	110.94	28.57	99.43	55.69	0.34	0.26	0.99	2n
NODE_44_length_68604_cov_46.132110	68.604	72.39	68.604	100	0	171	105.94	22.46	99.41	56.95	0	0.21	0.95	2n
NODE_45_length_68506_cov_45.534397	68.506	69.859	68.506	100	0	177	102.4	24.6	99.16	56.69	0	0.24	0.92	2n
NODE_46_length_68427_cov_44.752881	68.427	69.245	68.427	100	0	164	101.57	23.33	99.16	55.86	0	0.23	0.91	2n
NODE_47_length_68218_cov_47.387498	68.218	71.961	68.218	100	6	257	105.93	21.34	99.76	53.8	0.11	0.2	0.95	2n
NODE_48_length_68166_cov_51.308731	68.166	83.062	68.166	100	0	3.657	122.41	138.45	99.48	32.95	1.05	1.13	1.09	2n
NODE_49_length_67012_cov_44.058739	67.012	121.267	67.012	100	0	50.835	181.7	1,790.09	96.52	0.92	0.82	9.85	1.63	3n
NODE_50_length_66478_cov_57.365310	66.478	84.715	66.478	100	0	636	127.98	67.62	99.28	33.71	3.69	0.53	1.14	2n

## Sheet: Table S03
Table S3 - A
Reference		Chromosome assembled	Chromosomer data: chromosomes assemblies through mapping scaffolds to a reference
assembly level			chromosomes	mapped fragments		unlocalized		unplaced		gaps inserted	total #sequences (chromosomes+unplaced+unlocalized)	Total bp	Original genome size	Relative to original genome size
				number	length	number	length	number	length					% of unlocalized	% of unplaced	% of gaps inserted
L. major Friedlin	36 chromosomes	E. monterogeii ATCC30507	36	548	19,318,945	251	8,055,919	35	265,859	54,800	322	27,640,723	30,406,093	26.49	0.87	0.18
		P. deanei TCC258	36	943	18,739,014	354	7,383,895	35	345,437	94,300	425	26,468,346	29,506,589	25.02	1.17	0.32
		P. hertigi TCC260	36	971	19,971,158	328	5,768,106	44	705,676	97,100	408	26,444,940	29,109,069	19.82	2.42	0.33
E. monterogeii ATCC30507	1,821 scaffolds	P. deanei TCC258	671	1,260	18,688,354	238	6,207,728	399	2,654,268	126,000	1,308	27,550,350	29,506,589	21.04	7.83	0.43
		P. hertigi TCC260	710	1,234	19,311,786	231	5,644,314	122	2,215,233	123,400	1,063	27,171,333	29,109,069	19.39	7.61	0.42
P. deanei TCC258	2,820 scaffolds	P. hertigi TCC260	1,238	1,837	19,232,859	327	6,037,460	261	3,824,839	183,700	1,826	29,095,158	29,109,069	20.74	13.14	0.63
Placed scaffolds: the scaffolds have been placed within a chromosome.
Unlocalized scaffolds: although the chromosome within which the scaffold occurs is known, the scaffold's position or orientation is not known.
Unplaced scaffolds: it is not known which chromosome the scaffold belongs to.
Table S3 - B
Statistics	Synteny pair		E. monterogeii ATCC30507 / L. major Friedlin	E. monterogeii ATCC30507 / P. deanei	E. monterogeii ATCC30507 / P. hertigi	P. deanei / P. hertigi	P. hertigi / L. major Friedlin	P. deanei / L. major Friedlin
Genome and Annotation Statistics	Number of sequences		35 / 36	35 / 37	35 / 37	37 / 37	37 / 36	37 / 36
	Total kb		30,584 / 32,855	30,584 / 29,784	30,584 / 29,350	29,784 / 29,350	29,350 / 32,855	29,784 / 32,855
	Number of genes		7,695 / 10,354	7,695 / 7,802	7,695 / 7,818	7,802 / 7,818	7,818 / 10,354	7,802 / 10,354
	% Genes		46 / 50	46 / 48	46 / 49	48 / 49	49 / 50	48 / 50
Anchor (Hit) Statistics	Number of anchors		7.186	7.768	7.761	8.425	7.565	7,580
	Percentage in blocks		55	35	34	55	52	52
	% Annotated		94 / 97	92 / 94	93 / 94	71 / 71	96 / 98	96 / 97
	% Coverage		46 / 42	51 / 52	51 / 53	72 / 73	50 / 46	49 / 46
	<100bp		74 / 72	67 / 69	70 / 72	47 / 45	35 / 34	38 / 37
	100bp-1kb		2,078 / 2,085	2,188 / 2,188	2,167 / 2,177	1,567 / 1,571	2,156 / 2,155	2,164 / 2,169
	1kb-10kb		4,982 / 4,975	5,456 / 5,454	5,467 / 5,453	6,723 / 6,722	5,320 / 5,319	5,324 / 5,317
	>10kb		52 / 54	57 / 57	57 / 59	88 / 87	54 / 57	54 / 57
Block Statistics	Number of blocks		155	113	114	37	71	68
	Number of inverted		53	39	37	0	16	20
	% Coverage		55 / 76	56 / 68	57 / 62	97 / 97	52 / 89	53 / 91
	% Double coverage		0 / 0	0 / 0	0 / 0	0 / 0	0 / 0	0 / 0
	% Genes hits		82 / 50	56 / 47	54 / 50	46 / 46	85 / 42	84 / 41
	<100kb		112 / 97	64 / 63	65 / 65	1 / 3	30 / 31	28 / 28
	100kb-1Mb		42 / 56	47 / 47	48 / 47	34 / 31	39 / 32	39 / 31
	1Mb-10Mb		1 / 2	2 / 3	1 / 2	1 / 2	2 / 8	1 / 9

## Sheet: Table S04
	Endotrypanum monterogeii	Porcisia deanei	Porcisia hertigi	Leishmania major Friedlin
# repeats family	27	40	45	321
bases masked (bp)	1,110,896	1,244,772	1,304,751	1,202,689
bases masked (%)	3.66	4.22	4.49	3.66
# simple repeats	30,516	32,252	33,971	29,512
simple repeats (length)	1,021,172	1,090,384	1,135,962	1,078,344
simple repeats (%)	3.36	3.70	3.90	3.28
# low complexity	2,122	3,525	3,836	2,775
low complexity (length)	89,724	154,388	168,789	124,345
low complexity (%)	0.30	0.52	0.58	0.38
Most repeats fragmented by insertions or deletions have been counted as one element
Repeats Families Features
Endotrypanum monterogeii ATCC30507
RepeatModeler
Repeat family	Annotation	Family Size	Final MSA Size	Annotation source	Blast hit	e-value	Search Tool
family-0	Unknown	417	100	RepeatScout	surface antigen protein [Angomonas deanei]	1.78e-56	blastx
family-1	Unknown	167	100	RepeatScout	Leishmania donovani donovani strain MHOM/IN/1983/AG83 gp63 gene, complete cds	4.63E-56	blastn
family-2	Unknown	161	100	RepeatScout	no hit found
family-3	Unknown	132	100	RepeatScout	no hit found
family-4	Unknown	125	100	RepeatScout	no hit found
family-4	Unknown	31	19	Recon	no hit found
family-5	Unknown	124	100	RepeatScout	no hit found
family-6	Unknown	106	100	RepeatScout	Trypanosoma grayi serine/threonine protein phosphatase catalytic subunit partial mRNA	9.63E-111	blastn
family-7	Unknown	73	73	RepeatScout	Leishmania guyanensis strain MHOM/BR/78/M5378 clone M5378_5 minicircle kinetoplast	1.78e-04	blastn
family-8	Unknown	66	66	RepeatScout	Leishmanolysin, Protein gp63 [Leishmania guyanensis]	1.43e-107	blastx
family-9	Unknown	63	63	RepeatScout	no hit found
family-10	Unknown	56	56	RepeatScout	leishmanolysin [Leishmania infantum JPCM5]	3.61e-91	blastx
family-11	Unknown	52	52	RepeatScout	no hit found
family-12	Unknown	46	46	RepeatScout	mitochondrial major surface protease gp63, ,leishmanolysin [Leptomonas pyrrhocoris]	1.39e-79	blastx
family-13	Unknown	41	41	RepeatScout	no hit found
family-14	Unknown	35	35	RepeatScout	GP63, partial [Leishmania chagasi]	1.34e-49	blastx
family-15	Unknown	29	29	RepeatScout	no hit found
family-16	Unknown	26	26	RepeatScout	GP63 [Leishmania braziliensis MHOM/BR/75/M2904]	1e-11	blastx
family-17	Unknown	23	23	RepeatScout	no hit found
family-18	Unknown	19	18	RepeatScout	Surface antigen-like protein [Leptomonas pyrrhocoris]	2e-11	blastx
family-60	Unknown	20	18	Recon	Leishmania guyanensis strain MHOM/BR/78/M5378 clone M5378_5 minicircle kinetoplast	0.007	blastn
family-61	Unknown	20	19	Recon	serine/threonine protein phosphatase catalytic subunit, [Leishmania tarentolae]	3.54e-134	blastx
family-170	Unknown	16	15	Recon	no hit found
family-238	DNA/CMC-EnSpm	24	17	Recon	no hit found
family-347	DNA/CMC-EnSpm	32	19	Recon	no hit found
family-476	DNA/CMC-EnSpm	21	18	Recon	no hit found
family-884	tRNA	26	19	Recon	Nematostella vectensis predicted protein (NEMVEDRAFT_v1g212726) partial mRNA	2e-08	blastn
Porcisia deanei
RepeatModeler
Repeat family	Annotation	Family Size	Final MSA Size	Annotation source	Blast hit	e-value	Search Tool
family-0	Unknown	470	100	RepeatScout	no hit found
family-1	Unknown	467	100	RepeatScout	Leishmania braziliensis MHOM/BR/75/M2904 GP63, leishmanolysin (GP63-2), partial mRNA	0.0	blastn
family-2	Unknown	467	100	RepeatScout	no hit found
family-3	Unknown	467	100	RepeatScout	no hit found
family-4	Unknown	465	100	RepeatScout	no hit found
family-5	Unknown	22	22	Recon	no hit found
family-5	Unknown	461	100	RepeatScout	no hit found
family-6	Unknown	456	100	RepeatScout	no hit found
family-7	Unknown	451	100	RepeatScout	no hit found
family-8	Unknown	361	100	RepeatScout	no hit found
family-9	Unknown	335	100	RepeatScout	no hit found
family-10	Unknown	288	100	RepeatScout	GP46-like surface antigen [Leptomonas pyrrhocoris]	3.50e-63	blastx
family-11	Unknown	114	100	RepeatScout	metallo-peptidase, clan MA(M), Family M8 [Leishmania tarentolae]	2.21e-154	blastx
family-12	Unknown	110	100	RepeatScout	Leishmanolysin [Leishmania guyanensis]	5.89e-165	blastx
family-13	Unknown	82	82	RepeatScout	unspecified product [Leishmania tarentolae]	1.58e-05	blastx
family-14	Unknown	77	77	RepeatScout	GP46-like surface antigen [Leptomonas pyrrhocoris]	1.28e-23	blastx
family-15	Unknown	69	68	RepeatScout	Surface membrane protein gp46-like protein [Leptomonas pyrrhocoris]	1e-22	blastx
family-16	Unknown	56	55	RepeatScout	Hypothetical protein [Leishmania infantum]	8.33e-10	blastx
family-17	Unknown	53	53	RepeatScout	Leishmania donovani strain LdCL chromosome LdCL_33	1.06e-46	blastn
family-18	Unknown	48	48	RepeatScout	no hit found
family-19	Unknown	42	41	RepeatScout	no hit found
family-20	Unknown	30	30	RepeatScout	promastigote surface antigen protein 2 PSA2 [Leishmania major Friedlin]	2.55e-06	blastx
family-21	Unknown	26	26	RepeatScout	Leishmania amazonensis strain UA301 chromosome 31	1.20e-10	blastn
family-22	Unknown	24	24	RepeatScout	no hit found
family-23	Unknown	22	22	RepeatScout	no hit found
family-24	Unknown	21	21	RepeatScout	no hit found
family-25	Unknown	20	20	RepeatScout	Leucine rich repeat [Leishmania braziliensis MHOM/BR/75/M2904]	1.23e-05	blastx
family-26	Unknown	19	19	RepeatScout	no hit found
family-27	Unknown/TATE	19	19	RepeatScout	Phage integrase family [Leishmania braziliensis MHOM/BR/75/M2904]	7.52e-08	blastx
family-28	Unknown	19	19	RepeatScout	no hit found
family-29	Unknown	18	17	RepeatScout	Leishmania amazonensis strain UA301 chromosome 31	4.20e-06	blastn
family-30	LINE/I	18	18	RepeatScout	hypothetical protein ABL78_6920 [Leptomonas seymouri]	1.09e-27	blastx
family-31	Unknown	17	17	RepeatScout	surface antigen protein 2 precursor [Leishmania infantum JPCM5]	4.27e-17	blastx
family-32	Unknown	17	17	RepeatScout	mitochondrial major surface protease gp63 ,leishmanolysin [Leptomonas pyrrhocoris]	4.81e-17	blastx
family-33	Unknown	16	16	RepeatScout	no hit found
family-69	DNA/CMC-EnSpm	17	15	Recon	no hit found
family-90	Unknown	25	19	Recon	no hit found
family-141	Unknown	28	18	Recon	no hit found
family-327	Unknown	41	22	Recon	no hit found
family-487	DNA	23	19	Recon	no hit found
Porcisia hertigi
RepeatModeler
Repeat family	Annotation	Family Size	Final MSA Size	Annotation source	Blast hit	e-value	Search Tool
family-0	Unknown	217	100	RepeatScout	GP46-like surface antigen [Leptomonas pyrrhocoris]	2.88e-40	blastx
family-1	Unknown	106	100	RepeatScout	GP63, leishmanolysin [Leishmania tarentolae]	3.48e-172	blastx
family-2	Unknown	106	100	RepeatScout	Leishmanolysin [Leishmania guyanensis]	3.54e-138	blastx
family-3	DNA/CMC-EnSpm	101	92	RepeatScout	no hit found
family-4	Unknown	79	79	RepeatScout	GP46-like surface antigen [Leptomonas pyrrhocoris]	5.00e-31	blastx
family-5	Unknown	70	70	RepeatScout	leishmanolysin, partial [Leishmania braziliensis]	4.30e-04	blastx
family-6	Unknown	67	66	RepeatScout	hypothetical protein [Leishmania infantum JPCM5]	1.47e-07	blastx
family-7	Unknown	65	65	RepeatScout	GP46-like surface antigen [Leptomonas seymouri]	3.06e-28	blastx
family-8	Unknown	60	60	RepeatScout	hypothetical protein ABL78_8330, partial [Leptomonas seymouri]	2.49e-19	blastx
family-9	Unknown	52	52	RepeatScout	Major surface protease gp63 [Leptomonas seymouri]	3.61e-22	blastx
family-10	Unknown	44	43	RepeatScout	hypothetical protein [Leishmania infantum JPCM5]	4.60e-05	blastx
family-11	Unknown	35	35	RepeatScout	unspecified product [Leishmania tarentolae]	0.004	blastx												4.22E-17
family-12	Unknown	33	33	RepeatScout	leishmanolysin, partial [Leishmania braziliensis]	6.21e-53	blastx
family-13	Unknown	28	28	RepeatScout	Leishmania infantum strain TR01 isolate Lin_TR01 chromosome 32	6.05e-05	blastn
family-14	Unknown	27	27	RepeatScout	no hit found
family-14	LTR/Ngaro	17	15	Recon	no hit found
family-15	Unknown	27	27	RepeatScout	no hit found
family-16	Unknown	25	25	RepeatScout	no hit found
family-17	Unknown	25	25	RepeatScout	no hit found
family-18	Unknown	24	24	RepeatScout	hypothetical protein CGC20_23625 [Leishmania donovani]	0.001	blastx
family-19	Unknown	24	24	RepeatScout	no hit found
family-20	Unknown	18	18	RepeatScout	no hit found
family-21	Unknown	18	18	RepeatScout	no hit found
family-22	Unknown	17	17	RepeatScout	no hit found
family-23	Unknown	17	17	RepeatScout	no hit found
family-24	Unknown	17	17	RepeatScout	no hit found
family-25	LINE/I	17	17	RepeatScout	hypothetical protein ABL78_6920 [Leptomonas seymouri]	2.61e-15	blastx
family-26	Unknown	16	16	RepeatScout	no hit found
family-26	Unknown	64	35	Recon	no hit found
family-27	Unknown	16	16	RepeatScout	hypothetical protein ABL78_7601, partial [Leptomonas seymouri]	3.35e-07	blastx
family-28	Unknown	16	16	RepeatScout	no hit found
family-29	Unknown	16	15	RepeatScout	no hit found
family-37	DNA/hAT-Charlie	24	22	Recon	no hit found
family-45	DNA/CMC-EnSpm	19	17	Recon	no hit found
family-83	Unknown	29	18	Recon	no hit found
family-89	Unknown	32	19	Recon	no hit found
family-278	Unknown	32	17	Recon	no hit found
family-347	DNA/CMC-EnSpm	36	27	Recon	heat shock factor 2-binding protein isoform X1	7e-04	blastx
family-372	DNA/hAT-Ac	26	17	Recon	no hit found
family-418	DNA/CMC-EnSpm	30	17	Recon	no hit found
family-425	DNA	20	15	Recon	no hit found
family-449	Unknown	36	29	Recon	N-acetylglucosaminyl transferase component (Gpi1) family protein [Leishmania donovani]	0.001	blastx
family-471	DNA/IS3EU	17	16	Recon	no hit found
family-818	DNA/CMC-EnSpm	24	19	Recon	no hit found
family-1350	Unknown	17	15	Recon	Sphaeramia orbicularis genome assembly, chromosome: 3	0.004	blastn
Leishmania major Friedlin
RepeatModeler
Repeat family	Annotation	Family Size	Final MSA Size	Annotation source	Blast hit	e-value	Search Tool
family-0	LTR/ERV1	3082	100	RepeatScout Family Size	hypothetical protein ABB37_06152 [Leptomonas pyrrhocoris]	2.21e-07	blastx
family-1	Unknown	2615	100	RepeatScout Family Size	Leishmania major Friedlin complete genome, chromosome 7	0.0	blastn
family-2	Unknown	1767	100	RepeatScout Family Size	Leishmania major Friedlin complete genome, chromosome 34	1.76e-110	blastn
family-3	Unknown	16	16	Recon Family Size	hypothetical protein CGC20_1250 [Leishmania donovani]	2.87e-28	blastx
family-3	Unknown	1658	100	RepeatScout Family Size	unspecified product [Leishmania tarentolae]	1.07e-04	blastx
family-4	DNA/CMC-EnSpm	1584	99	RepeatScout Family Size	hypothetical protein [Leishmania major Friedlin]	0.0	blastx
family-5	Unknown	1535	100	RepeatScout Family Size	Hypothetical protein BN36_2231160 [Leishmania guyanensis]	3.93e-05	blastx
family-6	DNA/hAT-Charlie	1524	100	RepeatScout Family Size	cathepsin L-like protease [Leishmania major strain Friedlin]	0.0	blastx
family-7	Unknown	1515	100	RepeatScout Family Size	Leishmania donovani strain LdCL chromosome LdCL_29	3.76e-28	blastn
family-7	Unknown	41	39	Recon Family Size	hypothetical protein LdCL_170012250 [Leishmania donovani]	3.46e-07	blastx
family-8	Unknown	1441	100	RepeatScout Family Size	unspecified product [Leishmania tarentolae]	1.27e-04	blastx
family-9	Unknown	1313	100	RepeatScout Family Size	unspecified product [Leishmania tarentolae]	1.70e-16	blastn
family-10	Unknown	1269	99	RepeatScout Family Size	Leishmania major Friedlin complete genome, chromosome 28	6.48e-58	blastx
family-11	Unknown	1262	100	RepeatScout Family Size	unspecified product [Leishmania tarentolae]	2.86e-10	blastx
family-12	Unknown	1203	100	RepeatScout Family Size	unspecified product [Leishmania tarentolae]	1.86e-11	blastx
family-13	Unknown	1202	100	RepeatScout Family Size	hypothetical_protein [Leishmania donovani]	1.27e-15	blastx
family-14	Unknown	1194	100	RepeatScout Family Size	hypothetical protein [Leishmania mexicana MHOM/GT/2001/U1103]	2.08e-05	blastx
family-15	Unknown	1190	100	RepeatScout Family Size	unspecified product [Leishmania tarentolae]	1.27e-11	blastx
family-16	Unknown	1189	100	RepeatScout Family Size	unspecified product [Leishmania tarentolae]	5.37e-07	blastx
family-17	Unknown	1186	100	RepeatScout Family Size	terbinafine resistance locus ORF3 [Leishmania major]	7.93e-07	blastx
family-18	Unknown	1185	100	RepeatScout Family Size	hypothetical_protein [Leishmania donovani]	1.65e-06	blastx
family-19	Unknown	1182	100	RepeatScout Family Size	hypothetical protein LdCL_170012250 [Leishmania donovani]	6.10e-11	blastx
family-20	Unknown	1181	100	RepeatScout Family Size	unspecified product [Leishmania tarentolae]	1.01e-05	blastx
family-21	Unknown	1179	100	RepeatScout Family Size	unspecified product [Leishmania tarentolae]	2.75e-06	blastx
family-22	Unknown	1167	100	RepeatScout Family Size	unspecified product [Leishmania tarentolae]	3.52e-05	blastx
family-23	Unknown	1163	100	RepeatScout Family Size	unspecified product [Leishmania tarentolae]	6.94e-04	blastx
family-24	Unknown	1162	100	RepeatScout Family Size	hypothetical_protein [Leishmania donovani]	1.55e-21	blastx
family-25	Unknown	1158	100	RepeatScout Family Size	hypothetical protein LdCL_170012250 [Leishmania donovani]	1.70e-11	blastx
family-26	Unknown	1158	100	RepeatScout Family Size	hypothetical protein LdCL_170012250 [Leishmania donovani]	1.16e-15	blastx
family-27	Unknown	1157	100	RepeatScout Family Size	hypothetical protein LdCL_170012250 [Leishmania donovani]	9.13e-10	blastx
family-28	Unknown	1156	100	RepeatScout Family Size	hypothetical protein LdCL_170012250 [Leishmania donovani]	2.71e-10	blastx
family-29	Unknown	1155	100	RepeatScout Family Size	hypothetical protein LdCL_170012250 [Leishmania donovani]	3.12e-09	blastx
family-30	Unknown	1154	100	RepeatScout Family Size	hypothetical protein LdCL_170012250 [Leishmania donovani]	3.69e-14	blastx
family-31	DNA/CMC-EnSpm	1152	100	RepeatScout Family Size	hypothetical protein in leishmania [Leishmania major Friedlin]	0.0	blastx
family-32	Unknown	1152	100	RepeatScout Family Size	hypothetical protein LdCL_170012250 [Leishmania donovani]	9.13e-14	blastx
family-33	Unknown	1143	100	RepeatScout Family Size	hypothetical protein LdCL_170012250 [Leishmania donovani]	1.60e-10	blastx
family-34	Unknown	1139	100	RepeatScout Family Size	hypothetical protein LdCL_170012250 [Leishmania donovani]	8.96e-10	blastx
family-35	Unknown	1137	100	RepeatScout Family Size	hypothetical_protein [Leishmania donovani]	2.15e-07	blastx
family-36	Unknown	1134	100	RepeatScout Family Size	hypothetical_protein [Leishmania donovani]	1.19e-04	blastx
family-37	Unknown	1129	100	RepeatScout Family Size	hypothetical protein LdCL_170012250 [Leishmania donovani]	2.78e-07	blastx
family-38	Unknown	1128	100	RepeatScout Family Size	hypothetical protein LdCL_170012250 [Leishmania donovani]	5.46e-15	blastx
family-39	Unknown	1116	100	RepeatScout Family Size	hypothetical protein LdCL_170012250 [Leishmania donovani]	9.12e-09	blastx
family-40	Unknown	1112	100	RepeatScout Family Size	unspecified product [Leishmania tarentolae]	5.00e-05	blastx
family-41	Unknown	1107	100	RepeatScout Family Size	hypothetical protein LdCL_170012250 [Leishmania donovani]	3.34e-09	blastx
family-42	Unknown	1105	100	RepeatScout Family Size	hypothetical protein LdCL_170012250 [Leishmania donovani]	1.80e-09	blastx
family-43	Unknown	1101	100	RepeatScout Family Size	hypothetical_protein [Leishmania donovani]	3.55e-07	blastx
family-44	Unknown	1101	100	RepeatScout Family Size	hypothetical_protein [Leishmania donovani]	4.63e-11	blastx
family-45	Unknown	1086	100	RepeatScout Family Size	hypothetical_protein [Leishmania donovani]	1.55e-05	blastx
family-46	Unknown	1079	100	RepeatScout Family Size	unspecified product [Leishmania tarentolae]	9.30e-11	blastx
family-47	Unknown	1076	100	RepeatScout Family Size	hypothetical_protein [Leishmania donovani]	8.44e-07	blastx
family-48	Unknown	1074	100	RepeatScout Family Size	unspecified product [Leishmania tarentolae]	1.06e-15	blastx
family-49	Unknown	1073	100	RepeatScout Family Size	Hypothetical protein BN36_2231160 [Leishmania guyanensis]	9.65e-07	blastx
family-50	Unknown	1071	100	RepeatScout Family Size	hypothetical protein LdCL_170012250 [Leishmania donovani]	1.12e-10	blastx
family-51	Unknown	1070	100	RepeatScout Family Size	unspecified product [Leishmania tarentolae]	2.02e-09	blastx
family-52	Unknown	1068	100	RepeatScout Family Size	unspecified product [Leishmania tarentolae]	2.35e-12	blastx
family-53	Unknown	1065	100	RepeatScout Family Size	hypothetical protein LdCL_170012250 [Leishmania donovani]	5.07e-08	blastx
family-54	Unknown	1065	100	RepeatScout Family Size	unspecified product [Leishmania tarentolae]	2.86e-06	blastx
family-55	Unknown	1063	100	RepeatScout Family Size	unspecified product [Leishmania tarentolae]	7.10e-08	blastx
family-56	Unknown	1062	100	RepeatScout Family Size	unspecified product [Leishmania tarentolae]	5.48e-10	blastx
family-57	Unknown	1053	100	RepeatScout Family Size	unspecified product [Leishmania tarentolae]	3.46e-05	blastx
family-58	Unknown	1052	100	RepeatScout Family Size	unspecified product [Leishmania tarentolae]	1.64e-07	blastx
family-59	Unknown	1047	100	RepeatScout Family Size	hypothetical protein [Leishmania infantum JPCM5]	9.74e-11	blastx
family-60	Unknown	1043	100	RepeatScout Family Size	unspecified product [Leishmania tarentolae]	1.79e-07	blastx
family-61	Unknown	1043	100	RepeatScout Family Size	terbinafine resistance locus ORF3 [Leishmania major]	6.80e-10	blastx
family-62	Unknown	1040	100	RepeatScout Family Size	hypothetical protein LdCL_170012250 [Leishmania donovani]	4.75e-10	blastx
family-63	Unknown	1036	100	RepeatScout Family Size	unspecified product [Leishmania tarentolae]	1.50e-06	blastx
family-64	Unknown	1030	100	RepeatScout Family Size	unspecified product [Leishmania tarentolae]	2.86e-13	blastx
family-65	Unknown	1029	100	RepeatScout Family Size	bifunctional sphingolipid D4-desaturase/C4-hydroxylase [Leishmania major]	0.0	blastx
family-66	Unknown	1015	100	RepeatScout Family Size	unspecified product [Leishmania tarentolae]	2.23e-07	blastx
family-67	LTR/Gypsy	25	17	Recon Family Size	no hit found
family-67	Unknown	1009	100	RepeatScout Family Size	hypothetical protein LdCL_170012250 [Leishmania donovani]	2.52e-09	blastx
family-68	Unknown	1008	100	RepeatScout Family Size	unspecified product [Leishmania tarentolae]	3.81e-04	blastx
family-69	Unknown	1007	100	RepeatScout Family Size	hypothetical protein LdCL_170012250 [Leishmania donovani]	1.06e-13	blastx
family-70	Unknown	1003	100	RepeatScout Family Size	hypothetical_protein [Leishmania braziliensis MHOM/BR/75/M2904]	9.90e-16	blastx
family-71	Unknown	1000	100	RepeatScout Family Size	hypothetical protein LdCL_170012250 [Leishmania donovani]	1.16e-06	blastx
family-72	Unknown	980	100	RepeatScout Family Size	hypothetical protein LdCL_170012250 [Leishmania donovani]	1.32e-13	blastx
family-73	Unknown	976	100	RepeatScout Family Size	unspecified product [Leishmania tarentolae]	1.86e-06	blastx
family-74	Unknown	969	100	RepeatScout Family Size	hypothetical protein LdCL_170012250 [Leishmania donovani]	1.26e-11	blastx
family-75	Unknown	967	100	RepeatScout Family Size	hypothetical protein LdCL_170012250 [Leishmania donovani]	2.16e-05	blastx
family-76	Unknown	962	100	RepeatScout Family Size	unspecified product [Leishmania tarentolae]	5.43e-09	blastx
family-77	Unknown	960	100	RepeatScout Family Size	hypothetical protein LdCL_170012250 [Leishmania donovani]	3.60e-09	blastx
family-78	Unknown	960	100	RepeatScout Family Size	unspecified product [Leishmania tarentolae]	9.41e-05	blastx
family-79	Unknown	959	100	RepeatScout Family Size	unspecified product [Leishmania tarentolae]	1.16e-07	blastx
family-80	Unknown	942	100	RepeatScout Family Size	hypothetical_protein [Leishmania donovani]	1.34e-05	blastx
family-81	Unknown	942	100	RepeatScout Family Size	hypothetical protein LdCL_170012250 [Leishmania donovani]	1.45e-06	blastx
family-82	Unknown	940	100	RepeatScout Family Size	hypothetical_protein [Leishmania donovani]	4.75e-05	blastx
family-83	Unknown	935	100	RepeatScout Family Size	unspecified product [Leishmania tarentolae]	1.12e-06	blastx
family-84	Unknown	934	100	RepeatScout Family Size	unspecified product [Leishmania tarentolae]	1.37e-05	blastx
family-85	Unknown	932	100	RepeatScout Family Size	hypothetical protein LdCL_170012250 [Leishmania donovani]	7.21e-09	blastx
family-86	Unknown	927	100	RepeatScout Family Size	unspecified product [Leishmania tarentolae]	2.52e-05	blastx
family-87	Unknown	870	100	RepeatScout Family Size	unspecified product [Leishmania tarentolae]	5.67e-15	blastx
family-88	Unknown	858	100	RepeatScout Family Size	hypothetical protein, [Leishmania donovani]	2.20e-08	blastx
family-89	Unknown	842	100	RepeatScout Family Size	hypothetical protein LdCL_170012250 [Leishmania donovani]	5.26e-05	blastx
family-90	Unknown	831	100	RepeatScout Family Size	unspecified product [Leishmania tarentolae]	1.34e-07	blastx
family-91	Unknown	822	100	RepeatScout Family Size	unspecified product [Leishmania tarentolae]	2.56e-06	blastx
family-92	Unknown	816	100	RepeatScout Family Size	hypothetical protein LdCL_170012250 [Leishmania donovani]	2.36e-08	blastx
family-93	Unknown	811	100	RepeatScout Family Size	unspecified product [Leishmania tarentolae]	0.002	blastx
family-94	Unknown	759	100	RepeatScout Family Size	hypothetical protein LdCL_170012250 [Leishmania donovani]	2.41e-09	blastx
family-95	Unknown	754	100	RepeatScout Family Size	Leishmania major Friedlin complete genome, chromosome 17	0.0	blastn
family-96	Unknown	751	100	RepeatScout Family Size	hypothetical protein LdCL_330006900 [Leishmania donovani]	0.007	blastx
family-97	Unknown	742	100	RepeatScout Family Size	hypothetical_protein_[Leishmania donovani]	9.12e-33	blastx
family-98	LTR/ERVK	733	98	RepeatScout Family Size	no hit found
family-99	Unknown	693	100	RepeatScout Family Size	Leishmania major Friedlin complete genome, chromosome 29	6.96e-41	blastn
family-100	Unknown	673	100	RepeatScout Family Size	Leishmania infantum strain TR01 isolate Lin_TR01 chromosome 29	1.16e-49	blastn
family-101	Unknown	647	100	RepeatScout Family Size	hypothetical_protein [Leishmania donovani]	0.002	blastx
family-102	DNA/hAT-Charlie	641	100	RepeatScout Family Size	hypothetical protein [Leishmania major Friedlin]	0.0	blastx
family-103	Unknown	639	100	RepeatScout Family Size	Leishmania mexicana MHOM/GT/2001/U1103 complete genome, chromosome 20	4.65e-33	blastn
family-104	Unknown	634	100	RepeatScout Family Size	unspecified product [Leishmania tarentolae]	8.76e-07	blastx
family-105	Unknown	630	100	RepeatScout Family Size	Leishmania major Friedlin complete genome, chromosome 13	1.66e-59	blastn
family-106	Unknown	619	100	RepeatScout Family Size	unspecified product [Leishmania tarentolae]	1.76e-04	blastx
family-107	Unknown	601	100	RepeatScout Family Size	Leishmania major Friedlin complete genome, chromosome 28	1.51e-43	blastn
family-108	Unknown	592	100	RepeatScout Family Size	hypothetical protein CGC20_1250 [Leishmania donovani]	4.06e-30	blastx
family-109	Unknown	587	100	RepeatScout Family Size	Leishmania infantum strain TR01 isolate Lin_TR01 chromosome 24	3.56e-29	blastn
family-110	Satellite	565	100	RepeatScout Family Size	no hit found
family-111	Unknown	544	100	RepeatScout Family Size	Leishmania major Friedlin complete genome, chromosome 29	8.82e-35	blastn
family-112	Unknown	542	100	RepeatScout Family Size	Leishmania major Friedlin complete genome, chromosome 21	5.02e-37	blastn
family-113	Unknown	537	100	RepeatScout Family Size	Leishmania donovani genome assembly, chromosome: 29	9.74e-47	blastn
family-114	Unknown	535	100	RepeatScout Family Size	Leishmania major Friedlin complete genome, chromosome 28	1.41e-30	blastn
family-115	Unknown	523	100	RepeatScout Family Size	hypothetical_protein [Leishmania braziliensis MHOM/BR/75/M2904]	2.71e-04	blastx
family-116	LINE/I	519	100	RepeatScout Family Size	hypothetical protein CGC20_1250 [Leishmania donovani]	3.03e-35	blastx
family-117	Unknown	513	100	RepeatScout Family Size	Leishmania mexicana MHOM/GT/2001/U1103 complete genome, chromosome 20	1.06e-24	blastn
family-118	Unknown	24	22	Recon Family Size	Leishmania major Friedlin complete genome, chromosome 26	0.0	blastn
family-118	Unknown	495	100	RepeatScout Family Size	hypothetical protein CGC21_28670 [Leishmania donovani]	1.01e-14	blastx
family-119	Unknown	493	100	RepeatScout Family Size	Leishmania major Friedlin complete genome, chromosome 34	1.76e-58	blastn
family-120	DNA/CMC-EnSpm	483	100	RepeatScout Family Size	Beige/BEACH domain family protein [Leishmania donovani]	1.36e-08	blastx
family-121	LTR/Ngaro	471	100	RepeatScout Family Size	tuzin-like protein [Leishmania major Friedlin]	3.79e-105	blastx
family-122	Unknown	462	100	RepeatScout Family Size	hypothetical protein CGC20_31710 [Leishmania donovani]	2.23e-10	blastx
family-123	Unknown	459	96	RepeatScout Family Size	hypothetical protein CGC20_1250 [Leishmania donovani]	2.95e-11	blastx
family-124	Unknown	449	100	RepeatScout Family Size	hypothetical protein CGC20_1250 [Leishmania donovani]	3.07e-16	blastx
family-125	Unknown	440	100	RepeatScout Family Size	Leishmania major Friedlin complete genome, chromosome 29	2.17e-13	blastn
family-126	Unknown	430	100	RepeatScout Family Size	Leishmania major Friedlin complete genome, chromosome 36	2.30e-110	blastn
family-127	Unknown	426	100	RepeatScout Family Size	hypothetical protein CGC20_1250 [Leishmania donovani]	1.90e-36	blastx
family-128	Unknown	423	100	RepeatScout Family Size	hypothetical protein CGC21_29455 [Leishmania donovani]	2.58e-24	blastx
family-129	Unknown	417	100	RepeatScout Family Size	hypothetical protein CGC21_5225 [Leishmania donovani]	1.74e-16	blastx
family-130	Unknown	417	100	RepeatScout Family Size	Leishmania major Friedlin complete genome, chromosome 29	4.77e-37	blastn
family-131	Unknown	416	98	RepeatScout Family Size	hypothetical protein CGC20_31710 [Leishmania donovani]	8.05e-15	blastx
family-132	Unknown	415	100	RepeatScout Family Size	hypothetical protein CGC20_1250 [Leishmania donovani]	1.22e-13	blastx
family-133	Unknown	411	100	RepeatScout Family Size	Leishmania amazonensis strain UA301 chromosome 31	6.46e-18	blastn
family-134	Unknown	403	100	RepeatScout Family Size	hypothetical protein CGC20_31710 [Leishmania donovani]	9.33e-23	blastx
family-135	Unknown	401	100	RepeatScout Family Size	hypothetical protein CGC20_1250 [Leishmania donovani]	3.53e-10	blastx
family-136	Unknown	398	100	RepeatScout Family Size	Leishmania major Friedlin complete genome, chromosome 19	4.64e-54	blastn
family-137	DNA/hAT-Ac	393	100	RepeatScout Family Size	fl1.1 [Leishmania major]	1.84e-72	blastx
family-138	LINE/I	387	100	RepeatScout Family Size	hypothetical protein CGC20_25040 [Leishmania donovani]	2.17e-21	blastx
family-139	Unknown	386	100	RepeatScout Family Size	Calcineurin-like phosphoesterase family protein [Leishmania donovani]	2.26e-19	blastx
family-140	Unknown	382	100	RepeatScout Family Size	hypothetical protein CGC20_25365 [Leishmania donovani]	6.52e-21	blastx
family-141	Unknown	380	100	RepeatScout Family Size	hypothetical_protein_[Leishmania donovani]	4.89e-07	blastx
family-142	Unknown	373	100	RepeatScout Family Size	Leishmania panamensis strain MHOM/PA/94/PSC-1 chromosome 13 sequence	1.38e-23	blastn
family-143	Unknown	371	100	RepeatScout Family Size	hypothetical protein CGC20_1250 [Leishmania donovani]	2.28e-36	blastx
family-144	Unknown	367	100	RepeatScout Family Size	unspecified product [Leishmania tarentolae]	3.86e-09	blastx
family-145	Unknown	360	100	RepeatScout Family Size	Amastin surface glycofamily protein [Leishmania donovani]	4.47e-07	blastx
family-146	Unknown	352	100	RepeatScout Family Size	hypothetical protein CGC21_19935 [Leishmania donovani]	3.77e-07	blastn
family-147	Unknown	351	100	RepeatScout Family Size	Leishmania major Friedlin complete genome, chromosome 33	2.88e-50	blastn
family-148	RC/Helitron	339	100	RepeatScout Family Size	surface antigen protein [Leishmania major Friedlin]	1.66e-92	blastx
family-149	LINE/I	338	100	RepeatScout Family Size	hypothetical protein CGC20_10575 [Leishmania donovani]	4.13e-19	blastx
family-150	Unknown	334	100	RepeatScout Family Size	hypothetical protein LdCL_340014350 [Leishmania donovani]	1.27e-15	blastx
family-151	Unknown	332	99	RepeatScout Family Size	Amastin surface glycofamily protein [Leishmania donovani]	8.94e-07	blastx
family-152	Unknown	327	95	RepeatScout Family Size	Calcineurin-like phosphoesterase family protein [Leishmania donovani]	5.32e-17	blastx
family-153	DNA/PIF-Harbinger	327	100	RepeatScout Family Size	amastin-like surface protein [Leishmania major Friedlin]	5.14e-74	blastx
family-154	Unknown	323	100	RepeatScout Family Size	hypothetical protein CGC20_31710 [Leishmania donovani]	6.77e-21	blastx
family-155	Unknown	323	100	RepeatScout Family Size	hypothetical protein CGC20_1250 [Leishmania donovani]	3.11e-21	blastx
family-156	LINE/I	310	100	RepeatScout Family Size	hypothetical protein CGC21_4940 [Leishmania donovani]	2.30e-18	blastx
family-157	DNA/hAT-Charlie	308	99	RepeatScout Family Size	cathepsin L-like protease [Leishmania major]	1.86e-163	blastx
family-158	Unknown	301	100	RepeatScout Family Size	Leishmania donovani strain pasteur chromosome 13	7.58e-27	blastn
family-159	LINE/I	283	100	RepeatScout Family Size	hypothetical protein CGC21_4940 [Leishmania donovani]	1.67e-20	blastx
family-160	LINE/I	281	100	RepeatScout Family Size	hypothetical protein CGC21_4940 [Leishmania donovani]	1.32e-21	blastx
family-161	Unknown	264	100	RepeatScout Family Size	hypothetical protein CGC20_1250 [Leishmania donovani]	1.04e-27	blastx
family-162	LINE/I	262	100	RepeatScout Family Size	hypothetical protein CGC21_4940 [Leishmania donovani]	4.87e-22	blastx
family-163	Unknown	257	100	RepeatScout Family Size	endonuclease/exonuclease/phosphatase [Leishmania infantum JPCM5]	5.28e-06	blastx
family-164	LTR/Gypsy	242	99	RepeatScout Family Size	tryparedoxin peroxidase [Leishmania major Friedlin]	1.01e-124	blastx
family-165	Unknown	18	15	Recon Family Size	no hit found
family-165	Unknown	240	100	RepeatScout Family Size	Leishmania major Friedlin complete genome, chromosome 35	2.62e-19	blastn
family-166	LINE/I	235	100	RepeatScout Family Size	hypothetical protein CGC21_4940 [Leishmania donovani]	3.09e-21	blastx
family-167	Unknown	233	100	RepeatScout Family Size	Leishmania major Friedlin complete genome, chromosome 17	0.0	blastn
family-168	Unknown	233	100	RepeatScout Family Size	Leishmania major Friedlin complete genome, chromosome 23	1.85e-13	blastn
family-169	Unknown	231	100	RepeatScout Family Size	hypothetical protein CGC21_36570 [Leishmania donovani]	2.63e-09	blastx
family-170	Unknown	231	100	RepeatScout Family Size	Calcineurin-like phosphoesterase family protein [Leishmania donovani]	2.54e-18	blastx
family-171	LINE/I-Jockey	230	99	RepeatScout Family Size	hypothetical protein BN36_2231250 [Leishmania guyanensis]	2.43e-19	blastx
family-172	Unknown	224	100	RepeatScout Family Size	hypothetical protein CGC21_36570 [Leishmania donovani]	1.61e-08	blastx
family-173	Unknown	212	100	RepeatScout Family Size	Leishmania major Friedlin complete genome, chromosome 31	6.38e-35	blastn
family-174	Unknown	212	100	RepeatScout Family Size	Leishmania major Friedlin complete genome, chromosome 29	8.69e-34	blastn
family-175	Unknown	209	100	RepeatScout Family Size	hypothetical protein [Leishmania major Friedlin]	1.06e-142	blastx
family-176	Unknown	206	100	RepeatScout Family Size	hypothetical protein CGC20_31710 [Leishmania donovani]	1.87e-23	blastx
family-177	Unknown	200	100	RepeatScout Family Size	Telomerase ribonucleoprotein complex - RNA binding domain family protein [Leishmania donovani]	1.49e-09	blastx
family-178	Unknown	191	100	RepeatScout Family Size	hypothetical protein CGC20_31710 [Leishmania donovani]	7.23e-05	blastx
family-179	DNA/CMC-EnSpm	187	100	RepeatScout Family Size	Leishmania major Friedlin complete genome, chromosome 4	0.0	blastx
family-180	Unknown	187	100	RepeatScout Family Size	Leishmania mexicana MHOM/GT/2001/U1103 complete genome, chromosome 30	2.78e-22	blastn
family-181	LINE/I	186	100	RepeatScout Family Size	hypothetical_protein_[Leishmania donovani]	3.03e-32	blastx
family-182	LINE/I	183	100	RepeatScout Family Size	hypothetical protein CGC20_38410 [Leishmania donovani]	3.04e-11	blastx
family-183	Unknown	173	100	RepeatScout Family Size	Leishmania major Friedlin ncRNA	4.14e-53	blastn
family-184	Unknown	172	100	RepeatScout Family Size	hypothetical_protein [Leishmania infantum]	8.94e-05	blastx
family-185	LINE/I	166	100	RepeatScout Family Size	hypothetical_protein [Leishmania infantum]	4.31e-24	blastx
family-186	Unknown	160	100	RepeatScout Family Size	Leishmania donovani strain LdCL chromosome LdCL_36	5.16e-31	blastn
family-187	Unknown	160	100	RepeatScout Family Size	integral membrane protein [Leishmania donovani]	0.008	blastx
family-188	LTR/ERVK	156	96	RepeatScout Family Size	ABC transporter family protein [Leishmania donovani]	8.48e-43	blastx
family-189	LINE/I	156	100	RepeatScout Family Size	hypothetical protein CGC20_18970 [Leishmania donovani]	3.55e-35	blastx
family-190	Unknown	155	100	RepeatScout Family Size	unspecified product [Leishmania tarentolae]	1.51e-05	blastx
family-191	LINE/I	153	100	RepeatScout Family Size	hypothetical protein CGC20_38410 [Leishmania donovani]	3.58e-08	blastx
family-192	Unknown	152	100	RepeatScout Family Size	hypothetical protein CGC20_18970 [Leishmania donovani]	6.77e-10	blastx
family-193	Unknown	149	97	RepeatScout Family Size	hypothetical protein CGC20_31710 [Leishmania donovani]	1.16e-14	blastx
family-194	Unknown	148	100	RepeatScout Family Size	Amastin surface glycofamily protein [Leishmania donovani]	0.006	blastx
family-195	Unknown	144	100	RepeatScout Family Size	hypothetical protein CGC20_3345 [Leishmania donovani]	9.37e-22	blastx
family-196	Unknown	143	100	RepeatScout Family Size	no hit found
family-197	LINE/I	135	100	RepeatScout Family Size	ama1 protein [Leishmania major]	2.89e-05	blastx
family-198	Unknown	133	100	RepeatScout Family Size	Leishmania amazonensis strain UA301 chromosome 20	8.33e-25	blastn
family-199	Unknown	129	100	RepeatScout Family Size	no hit found
family-200	Unknown	129	100	RepeatScout Family Size	hypothetical protein CGC21_2265 [Leishmania donovani]	5.46e-05	blastx
family-201	Unknown	123	100	RepeatScout Family Size	receptor-type adenylate cyclase b [Leishmania major Friedlin]	0.0	blastx
family-202	Unknown	122	100	RepeatScout Family Size	hypothetical_protein [Leishmania infantum]	0.002	blastx
family-203	Unknown	118	98	RepeatScout Family Size	hypothetical protein CGC21_2265 [Leishmania donovani]	4.40e-05	blastx
family-204	Unknown	115	100	RepeatScout Family Size	Leishmania amazonensis strain UA301 chromosome 16	3.63e-44	blastn
family-205	Unknown	111	100	RepeatScout Family Size	Leishmania braziliensis MHOM/BR/75/M2904 genome assembly, chromosome: 30	2.85e-23	blastn
family-206	LTR/Ngaro	109	93	RepeatScout Family Size	Major Facilitator Superfamily protein [Leishmania donovani]	3.18e-48	blastx
family-207	Unknown	107	100	RepeatScout Family Size	Leishmania mexicana MHOM/GT/2001/U1103 complete genome, chromosome 16	1.22e-38	blastn
family-208	Unknown	101	97	RepeatScout Family Size	Leishmania braziliensis MHOM/BR/75/M2904 genome assembly, chromosome: 12	6.25e-11	blastn
family-209	Unknown	97	97	RepeatScout Family Size	Leishmania donovani strain LdCL chromosome LdCL_35	4.61e-09	blastn
family-210	Unknown	92	92	RepeatScout Family Size	hypothetical protein LdCL_360062500 [Leishmania donovani]	2.48e-07	blastx
family-211	Unknown	92	92	RepeatScout Family Size	Leishmania donovani strain LdCL chromosome LdCL_24	2.11e-25	blastn
family-212	Unknown	82	82	RepeatScout Family Size	Leishmania major Friedlin complete genome, chromosome 29	1.80e-35	blastn
family-213	Unknown	82	82	RepeatScout Family Size	Protein kinase domain family protein [Leishmania donovani]	1.04e-07	blastx
family-214	Unknown	70	64	RepeatScout Family Size	Leishmania major Friedlin complete genome, chromosome 34	2.29e-102	blastn
family-215	LINE/I	69	68	RepeatScout Family Size	hypothetical protein CGC21_4940 [Leishmania donovani]	2.69e-15	blastx
family-216	LINE/I	17	15	Recon Family Size	hypothetical protein ABB37_03189 [Leptomonas pyrrhocoris]	4.17e-10	blastx
family-216	LINE/I	66	66	RepeatScout Family Size	hypothetical protein LdCL_360062500 [Leishmania donovani]	1.52e-05	blastx
family-217	Unknown	64	64	RepeatScout Family Size	hypothetical protein CGC21_11825 [Leishmania donovani]	5.29e-06	blastx
family-218	Unknown	63	63	RepeatScout Family Size	hypothetical protein LdCL_360062500 [Leishmania donovani]	5.37e-06	blastx
family-219	Unknown	62	62	RepeatScout Family Size	Leishmania major Friedlin complete genome, chromosome 29	5.36e-15	blastn
family-220	Unknown	56	56	RepeatScout Family Size	Leishmania major Friedlin complete genome, chromosome 32	0.0	blastn
family-221	LINE/I	56	56	RepeatScout Family Size	retrotransposon hot spot protein (RHS, pseudogene), , partial [Trypanosoma vivax Y486]	4.47e-10	blastx
family-222	Unknown	55	55	RepeatScout Family Size	Leishmania donovani strain LdCL chromosome LdCL_23	2.06e-17	blastn
family-223	Unknown	54	54	RepeatScout Family Size	hypothetical protein CGC20_25670 [Leishmania donovani]	1.18e-05	blastx
family-224	Unknown	54	54	RepeatScout Family Size	Leishmania major Friedlin complete genome, chromosome 33	2.98e-05	blastn
family-225	Unknown	53	53	RepeatScout Family Size	Leishmania major Friedlin complete genome, chromosome 35	1.27e-38	blastn
family-226	Unknown	52	52	RepeatScout Family Size	Leishmania donovani strain LdCL chromosome LdCL_36	6.77e-49	blastn
family-227	Unknown	52	52	RepeatScout Family Size	hypothetical protein CGC21_35500 [Leishmania donovani]	2.52e-32	blastx
family-228	Unknown	50	50	RepeatScout Family Size	Leishmania major Friedlin complete genome, chromosome 27	0.0	blastn
family-229	Unknown	49	49	RepeatScout Family Size	Leishmania major Friedlin complete genome, chromosome 27	0.0	blastn
family-230	Unknown	48	48	RepeatScout Family Size	hypothetical protein LMJF_22_1690 [Leishmania major Friedlin]	1.18e-18	blastx
family-231	Unknown	48	48	RepeatScout Family Size	hypothetical protein LMJF_22_1690 [Leishmania major Friedlin]	1.05e-11	blastx
family-232	Unknown	47	45	RepeatScout Family Size	RecF/RecN/SMC N terminal domain family protein [Leishmania donovani]	0.002	blastx
family-233	Unknown	47	47	RepeatScout Family Size	hypothetical protein LMJF_20_1540 [Leishmania major Friedlin]	1.03e-08	blastx
family-234	DNA/CMC-EnSpm	46	46	RepeatScout Family Size	Leishmania major Friedlin complete genome, chromosome 19	1.63e-83	blastn
family-235	Unknown	46	46	RepeatScout Family Size	Leishmania major Friedlin complete genome, chromosome 35	0.0	blastn
family-236	LINE/I	45	45	RepeatScout Family Size	hypothetical protein CGC20_14275 [Leishmania donovani]	1.37e-09	blastx
family-237	LINE/I	45	45	RepeatScout Family Size	hypothetical protein LMJF_20_1540 [Leishmania major Friedlin]	8.72e-19	blastx
family-238	Unknown	45	45	RepeatScout Family Size	Leishmania major Friedlin complete genome, chromosome 34	2.69e-153	blastn
family-239	Unknown	44	44	RepeatScout Family Size	hypothetical protein CGC21_19070 [Leishmania donovani]	1.71e-04	blastx
family-240	LINE/I	44	44	RepeatScout Family Size	hypothetical protein CGC21_7935 [Leishmania donovani]	1.65e-20	blastx
family-241	LTR/ERVK	41	41	RepeatScout Family Size	Leishmania major Friedlin complete genome, chromosome 14	0.0	blastn
family-242	Unknown	40	39	RepeatScout Family Size	hypothetical protein LMJF_34_2530 [Leishmania major Friedlin]	2.62e-119	blastx
family-243	Unknown	40	39	RepeatScout Family Size	Leishmania major Friedlin complete genome, chromosome 36	7.21e-159	blastn
family-244	Unknown	39	33	RepeatScout Family Size	hypothetical protein CGC20_1250 [Leishmania donovani]	5.88e-04	blastx
family-245	Unknown	38	38	RepeatScout Family Size	hypothetical protein CGC20_22250 [Leishmania donovani]	6.59e-06	blastx
family-246	Unknown	36	36	RepeatScout Family Size	Leishmania major Friedlin complete genome, chromosome 34	5.83e-69	blastn
family-247	LINE/I	35	35	RepeatScout Family Size	hypothetical protein CGC20_2915 [Leishmania donovani]	8.13e-14	blastx
family-248	Unknown	35	34	RepeatScout Family Size	Leishmania donovani strain LdCL chromosome LdCL_10	1.98e-48	blastn
family-249	Unknown	35	33	RepeatScout Family Size	hypothetical protein CGC20_24085 [Leishmania donovani]	2.39e-35	blastx
family-250	Unknown	34	34	RepeatScout Family Size	hypothetical protein CGC21_35500 [Leishmania donovani]	2.63e-23	blastx
family-251	Unknown	33	33	RepeatScout Family Size	Protein of unknown function (DUF3184), [Leishmania donovani]	0.0	blastx
family-252	Unknown	32	32	RepeatScout Family Size	Leishmania major Friedlin complete genome, chromosome 23	2.12e-17	blastn
family-253	Unknown	32	32	RepeatScout Family Size	hypothetical protein [Leishmania major Friedlin]	8.26e-16	blastx
family-254	Unknown	32	32	RepeatScout Family Size	FAD dependent oxidoreductase family protein [Leishmania donovani]	4.29e-07	blastx
family-255	Unknown	31	31	RepeatScout Family Size	Leishmania major Friedlin complete genome, chromosome 18	2.87e-18	blastn
family-256	Unknown	30	30	RepeatScout Family Size	hypothetical protein CGC21_38465 [Leishmania donovani]	5.07e-27	blastx
family-257	Unknown	30	30	RepeatScout Family Size	no hit found
family-258	LINE/I	29	29	RepeatScout Family Size	hypothetical protein CGC20_2915 [Leishmania donovani]	1.79e-13	blastx
family-259	Unknown	29	29	RepeatScout Family Size	hypothetical protein LMJF_16_1005 [Leishmania major Friedlin]	0.0	blastx
family-260	Unknown	29	29	RepeatScout Family Size	Leishmania chagasi strain MHOM/HD/2017/M32502/Amapala isolate M32502 chromosome 14	2.96e-128	blastn
family-261	Unknown	29	29	RepeatScout Family Size	hypothetical protein LMJF_12_0995 [Leishmania major Friedlin]	2.07e-135	blastx
family-262	LINE/I	29	29	RepeatScout Family Size	hypothetical protein LMJF_20_1540 [Leishmania major Friedlin]	1.33e-13	blastx
family-263	Unknown	29	29	RepeatScout Family Size	phosphoglycan beta 1,3 galactosyltransferase 4 [Leishmania major Friedlin]	0.0	blastx
family-264	Unknown	28	28	RepeatScout Family Size	Leishmania major Friedlin complete genome, chromosome 9	4.79e-110	blastn
family-265	LINE/I	27	27	RepeatScout Family Size	hypothetical protein CGC21_6105 [Leishmania donovani]	1.52e-14	blastx
family-266	Unknown	27	27	RepeatScout Family Size	hypothetical protein CGC21_28055 [Leishmania donovani]	5.90e-107	blastx
family-267	DNA/CMC-EnSpm	27	27	RepeatScout Family Size	Leishmania major Friedlin complete genome, chromosome 11	0.0	blastn
family-268	Unknown	27	27	RepeatScout Family Size	hypothetical protein CGC20_2395 [Leishmania donovani]	5.35e-18	blastx
family-269	LINE/I	27	27	RepeatScout Family Size	hypothetical protein CGC21_6105 [Leishmania donovani]	2.11e-13	blastx
family-270	Unknown	27	27	RepeatScout Family Size	Leishmania mexicana MHOM/GT/2001/U1103 complete genome, chromosome 21	1.83e-14	blastn
family-271	Unknown	26	26	RepeatScout Family Size	no hit found
family-272	Unknown	26	26	RepeatScout Family Size	ATG8/AUT7/APG8/PAZ2|GeneDB:LmjF.09.0150|GeneDB:LmjF.09.0154|GeneDB:LmjF.09.0158|GeneDB:LmjF.09.0162|GeneDB:LmjF.09.0166|GeneDB:LmjF.09.0170|GeneDB:LmjF.09.0174 [Leishmania donovani]	3.29e-24	blastx
family-273	Unknown	25	24	RepeatScout Family Size	Leishmania major Friedlin complete genome, chromosome 20	0.0	blastn
family-274	Unknown	25	25	RepeatScout Family Size	hypothetical protein LMJF_12_0880 [Leishmania major Friedlin]	1.44e-52	blastx
family-275	DNA/CMC-EnSpm	38	27	Recon Family Size	no hit found
family-275	Unknown	24	24	RepeatScout Family Size	hypothetical protein LMJF_19_0830 [Leishmania major Friedlin]	2.54e-46	blastx
family-276	Unknown	24	24	RepeatScout Family Size	serine/threonine-protein phosphatase PP1, [Leishmania donovani]	5.54e-105	blastx
family-277	Unknown	24	24	RepeatScout Family Size	Leishmania major Friedlin complete genome, chromosome 35	2.12e-17	blastn
family-278	Unknown	23	23	RepeatScout Family Size	hypothetical protein CGC20_22250 [Leishmania donovani]	1.37e-08	blastx
family-279	Unknown	23	22	RepeatScout Family Size	hypothetical protein LMJF_22_1690 [Leishmania major Friedlin]	3.11e-44	blastx
family-280	Unknown	22	22	RepeatScout Family Size	ATP-binding cassette protein subfamily A,member4 [Leishmania major Friedlin]	5.71e-69	blastx
family-281	Unknown	22	22	RepeatScout Family Size	Leishmania amazonensis strain UA301 chromosome 19	6.99e-19	blastn
family-282	Unknown	21	21	RepeatScout Family Size	calpain-like cysteine peptidase [Leishmania major Friedlin]	0.0	blastx
family-283	Unknown	21	21	RepeatScout Family Size	Leishmania major Friedlin complete genome, chromosome 31	1.24e-110	blastn
family-284	Unknown	21	21	RepeatScout Family Size	uncharacterized protein, partial [Leishmania mexicana MHOM/GT/2001/U1103]	3.23e-91	blastx
family-285	Unknown	21	21	RepeatScout Family Size	amino acid permease [Leishmania major Friedlin]	1.63e-91	blastx
family-286	Unknown	21	21	RepeatScout Family Size	hypothetical protein CGC21_19605 [Leishmania donovani]	1.75e-04	blastx
family-287	Unknown	20	20	RepeatScout Family Size	kinesin_K39 [Leishmania braziliensis MHOM/BR/75/M2904]	6.70e-18	blastx
family-288	Unknown	20	20	RepeatScout Family Size	hypothetical protein [Leishmania major Friedlin]	8.41e-29	blastx
family-289	Unknown	20	20	RepeatScout Family Size	uncharacterized protein, partial [Leishmania mexicana MHOM/GT/2001/U1103]	2.88e-43	blastx
family-290	Unknown	20	20	RepeatScout Family Size	hypothetical protein CGC21_23605 [Leishmania donovani]	3.25e-07	blastx
family-291	Unknown	20	20	RepeatScout Family Size	hypothetical protein LdCL_300020000 [Leishmania donovani]	4.23e-05	blastx
family-292	Unknown	19	19	RepeatScout Family Size	amino acid permease [Leishmania major Friedlin]	2.06e-10	blastx
family-293	Unknown	19	19	RepeatScout Family Size	GIPL galf transferase [Leishmania major Friedlin]	0.0	blastx
family-294	Unknown	18	18	RepeatScout Family Size	calmodulin, [Bodo saltans]	4.26e-93	blastx
family-295	Unknown	18	18	RepeatScout Family Size	Leishmania major Friedlin complete genome, chromosome 36	1.61e-05	blastn
family-296	Unknown	18	18	RepeatScout Family Size	ATG8/AUT7/APG8/PAZ2 [Leishmania major Friedlin]	4.20e-23	blastx
family-297	Unknown	18	18	RepeatScout Family Size	no hit found
family-298	Unknown	18	18	RepeatScout Family Size	hypothetical protein CGC21_37095 [Leishmania donovani]	6.07e-04	blastx
family-299	Unknown	18	18	RepeatScout Family Size	folate/biopterin transporter [Leishmania major Friedlin]	0.0	blastx
family-300	Unknown	17	17	RepeatScout Family Size	Leishmania major Friedlin complete genome, chromosome 22	2.19e-124	blastn
family-301	DNA/CMC-EnSpm	17	17	RepeatScout Family Size	Leishmania major Friedlin complete genome, chromosome 19	0.0	blastn
family-302	Unknown	17	16	RepeatScout Family Size	hypothetical protein CGC21_28055 [Leishmania donovani]	6.83e-111	blastx
family-303	Unknown	17	17	RepeatScout Family Size	Leishmania donovani strain pasteur chromosome 11	2.06e-09	blastn
family-304	Unknown	16	16	RepeatScout Family Size	hypothetical protein CGC20_21175 [Leishmania donovani]	4.81e-18	blastx
family-305	Unknown	16	16	RepeatScout Family Size	hypothetical protein CGC21_5000 [Leishmania donovani]	1.24e-81	blastx
family-368	Unknown	17	17	Recon Family Size	Leishmania major Friedlin complete genome, chromosome 36	9.84e-75	blastn
family-369	Unknown	16	16	Recon Family Size	tuzin-like protein [Leishmania major Friedlin]	1.96e-107	blastx
family-370	Unknown	16	16	Recon Family Size	tuzin-like protein [Leishmania major Friedlin]	1.22e-33	blastx
family-371	DNA/hAT-Charlie	16	16	Recon Family Size	Leishmania major Friedlin complete genome, chromosome 34	3.18e-85	blastn
family-434	Unknown	25	21	Recon Family Size	Leishmania major Friedlin complete genome, chromosome 10	1.42e-65	blastn
family-578	Unknown	18	16	Recon Family Size	cdc2-related kinase [Leishmania infantum JPCM5]	5.03e-47	blastx
family-1149	Unknown	16	15	Recon Family Size	Leishmania major Friedlin complete genome, chromosome 17	0.0	blastn
family-2593	DNA/CMC-EnSpm	19	19	Recon Family Size	hypothetical protein [Leishmania major Friedlin]	0.0	blastx

## Sheet: Table S05
Species	Strain	Data source	tmp_cds file
Endotrypanum monterogeii	ATCC 30507	sequenced in this study	ok?
Porcisia deanei	TCC258	sequenced in this study	ok?
Porcisia hertigi	TCC260	sequenced in this study	ok?
Blechomonas ayalai	B08-376	TriTrypDB 45	ok
Bodo saltans	Lake Konstanz	TriTrypDB 45	ok
Crithidia bombi	08.076	Genome NCBI [November 4, 2019]	ok
Crithidia expoeki	BJ08.175	Genome NCBI [November 4, 2019]	ok
Crithidia fasciculata	Cf-Cl	TriTrypDB 45	ok
Endotrypanum monterogeii	LV88	TriTrypDB 45	ok
Leishmania adleri	HO174	Genome NCBI [November 4, 2019]	ok
Leishmania aethiopica	L147	TriTrypDB 45	ok
Leishmania amazonensis	M2269	TriTrypDB 45	ok
Leishmania arabica	LEM1108	TriTrypDB 45	ok
Leishmania braziliensis	M2903	TriTrypDB 45
Leishmania donovani	BPK282A1	TriTrypDB 45	ok
Leishmania enriettii	LEM3045	TriTrypDB 45	ok
Leishmania enriettii	LV90	SRA NCBI [November 4, 2019]	ok
Leishmania gerbilli	LEM452	TriTrypDB 45	ok
Leishmania infantum	JPCM5	TriTrypDB 45	ok
Leishmania macropodum	LV756	SRA NCBI [November 4, 2019]	ok
Leishmania major	Friedlin	TriTrypDB 45	ok
Leishmania martiniquensis	LEM2494	SRA NCBI [November 4, 2019]	ok
Leishmania mexicana	U1103	TriTrypDB 45	ok
Leishmania panamensis	L13	TriTrypDB 45	ok
Leishmania tarentolae	Parrot-TarII	TriTrypDB 45	ok
Leishmania tropica	L590	TriTrypDB 45	ok
Leishmania turanica	LEM423	TriTrypDB 45	ok
Leptomonas pyrrhocoris	H10	TriTrypDB 45	ok
Leptomonas seymouri	ATCC 30220	Genome NCBI [November 4, 2019]	ok
Lotmaria passim	SF	Genome NCBI [November 4, 2019]	ok
Paratrypanosoma confusum	CUL13	TriTrypDB 45	ok
Phytomonas sp.	EM1	Genome NCBI [November 4, 2019]	ok
Phytomonas sp.	HART1	Genome NCBI [November 4, 2019]	ok
Trypanosoma brucei brucei	TREU927	TriTrypDB 45	ok
Trypanosoma brucei gambiense	DAL972	TriTrypDB 45	no
Trypanosoma congolense	IL3000	TriTrypDB 45	no
Trypanosoma conorhini	025E	Genome NCBI [November 4, 2019]	no
Trypanosoma cruzi	CL Brener Esmeraldo-like	TriTrypDB 45	no
Trypanosoma cruzi	CL Brener Non-Esmeraldo-like	TriTrypDB 45	no
Trypanosoma cruzi marinkellei	B7	TriTrypDB 45	no
Trypanosoma evansi	STIB_805	TriTrypDB 45	no
Trypanosoma grayi	ANR4	TriTrypDB 45	no
Trypanosoma rangeli	SC58	Genome NCBI [November 4, 2019]	no
Trypanosoma theileri	Edinburgh	TriTrypDB 45	no
Trypanosoma vivax	Y486	TriTrypDB 45

## Sheet: Table S06
Group	Composition	Criteria for considering an OG present in the group
L. (Leishmania)	Leishmania aethiopica L147	Presence in at least two species/strains
	Leishmania amazonensis MHOM/BR/71973/M2269
	Leishmania arabica LEM1108
	Leishmania donovani BPK282A1
	Leishmania gerbilli LEM452
	Leishmania infantum JPCM5
	Leishmania major Friedlin
	Leishmania mexicana MHOM/GT/2001/U1103
	Leishmania tropica L590
	Leishmania turanica LEM423
L. (Viannia)	Leishmania braziliensis MHOM/BR/75/M2903	Presence in both species/strains
	Leishmania panamensis MHOM/COL/81/L13
L. (Sauroleishmania)	Leishmania adleri LaHO	Presence in both species/strains
	Leishmania tarentolae ParrotTarII
L. (Mundinia)	Leishmania enrietii LEM3045	Presence in at least three species/strains
	Leishmania enrietii LV90
	Leishmania macropodum LV756
	Leishmania martiniquensis LEM2494
Trypanosoma spp. G1	Trypanosoma brucei brucei TREU927	Presence in all species/strains
	Trypanosoma brucei gambiense DAL972
	Trypanosoma evansi STIB_805
Trypanosoma spp. G2	Trypanosoma congolense IL3000	Presence in both species/strains
	Trypanosoma vivax Y486
Trypanosoma spp. G3	Trypanosoma grayi ANR4	Presence in both species/strains
	Trypanosoma theileri Edinburgh
Trypanosoma spp. G4	Trypanosoma rangeli SC58	Presence in both species/strains
	Trypanosoma conorhini 025E
Trypanosoma spp. G5	Trypanosoma cruzi CL Brener Esmeraldo-like	Presence in all species/strains
	Trypanosoma cruzi CL Brener Non-Esmeraldo-like
	Trypanosoma cruzi marinkellei B7
Crithidia - Leptomonas	Leptomonas pyrrhocoris H10	Presence in at least three species
	Leptomonas seymouri ATCC 30220
	Lotmaria passim SF
	Crithidia bombi 08.076
	Crithidia expoeki BJ08.175
	Crithidia fasciculata Cf-Cl
Phytomonas spp.	Phytomonas sp. EM1	Presence in both strains
	Phytomonas sp. HART1

## Sheet: Table S07
OGs uniquely shared among Endotrypanum-Porcisia
		InterproScan	BlastKOALA				Orthofinder Gene Count
Representative gene ID	Annotation	GO terms (gaf file – companion software; InterproScan)	KEGG ID	Description	E-value	#Total hits	Orthogroup	Blechomonas ayalai	Bodo saltans	C. fasciculata	E. monterogeii ATCC 30507	E. monterogeii LV88	L. enrietii LV90	L. adleri	L. aethiopica	L. amazonensis	L. arabica	L. braziliensis	L. donovani	L. enrietii LEM3045	L. gerbilli	L. infantum	L. macropodum	L. major Friedlin	L. martiniquensis	L. mexicana	L. panamensis	L. tarentolae	L. tropica	L. turanica	Leptomonas pyrrhocoris	Leptomonas seymouri	Lotmaria passim	Paratrypanosoma confusum	P. deanei	P. hertigi	Phytomonas sp. EM1	Phytomonas sp. Hart1	T. brucei brucei	T. brucei gambiense	T. congolense	T. conorhini	T. cruzi CL-BrenerNon-Esmeraldo-like	T. cruzi CLBrenerEsmeraldo-like	T. cruzi marinkellei	T. evansi	T. grayi	T. rangeli	T. theileri
EMON_000378600.1	hypothetical protein	-	-	-	-	0	OG0008764	0	0	1	1	1	1	0	0	0	0	0	0	1	0	0	0	0	0	0	0	0	0	0	1	1	1	0	1	1	0	0	0	0	0	0	0	0	0	0	0	0	0
EMON_000012800.1	hypothetical protein	-	-	-	-	0	OG0008992	0	0	0	2	1	2	0	0	0	0	0	0	0	0	0	0	0	1	0	0	0	0	0	0	0	0	0	1	2	0	0	0	0	0	0	0	0	0	0	0	0	0
EMON_000133200.1	ABC transporter	GO:0005524 (F); GO:0016887 (F): ABC transporter	K05666	ATP-binding cassette, subfamily C (CFTR/MRP), member 2	0.0067	221	OG0009186	0	0	1	1	1	0	0	0	0	0	0	0	0	0	0	0	0	0	0	0	0	0	0	1	1	1	0	1	1	0	0	0	0	0	0	0	0	0	0	0	0	0
EMON_000083500.1	hypothetical protein	-	-	-	-	0	OG0010639	0	0	0	1	1	0	0	0	0	0	0	0	0	0	0	0	0	0	0	0	0	0	0	0	0	0	0	1	1	0	0	0	0	0	0	0	0	0	0	0	0	0
OGs uniquely shared among Porcisia spp.
		InterproScan	BlastKOALA				Orthofinder Gene Count
Representative gene ID	Annotation	GO terms (gaf file – companion software; InterproScan)	KEGG ID	Description	E-value	#Total hits	Orthogroup	Blechomonas ayalai	Bodo saltans	C. fasciculata	E. monterogeii ATCC 30507	E. monterogeii LV88	L. enrietii LV90	L. adleri	L. aethiopica	L. amazonensis	L. arabica	L. braziliensis	L. donovani	L. enrietii LEM3045	L. gerbilli	L. infantum	L. macropodum	L. major Friedlin	L. martiniquensis	L. mexicana	L. panamensis	L. tarentolae	L. tropica	L. turanica	Leptomonas pyrrhocoris	Leptomonas seymouri	Lotmaria passim	Paratrypanosoma confusum	P. deanei	P. hertigi	Phytomonas sp. EM1	Phytomonas sp. Hart1	T. brucei brucei	T. brucei gambiense	T. congolense	T. conorhini	T. cruzi CL-BrenerNon-Esmeraldo-like	T. cruzi CLBrenerEsmeraldo-like	T. cruzi marinkellei	T. evansi	T. grayi	T. rangeli	T. theileri
PDEA_000259700	hypothetical protein	-	-	-	-	0	OG0010642	0	0	0	0	0	1	0	0	0	0	0	0	0	0	0	0	0	1	0	0	0	0	0	0	0	0	0	1	1	0	0	0	0	0	0	0	0	0	0	0	0	0
PDEA_270016600	hypothetical protein	-	-	-	-	0	OG0011518	0	0	0	0	0	0	0	0	0	0	0	0	0	0	0	0	0	0	0	0	0	1	0	0	0	0	0	1	1	0	0	0	0	0	0	0	0	0	0	0	0	0
PDEA_000358400	hypothetical protein	-	K01536	P-type Na+/K+ transporter [EC:7.2.2.3 7.2.2.-]	9.7e-05	2	OG0013442	0	0	0	0	0	0	0	0	0	0	0	0	0	0	0	0	0	0	0	0	0	0	0	0	0	0	0	1	1	0	0	0	0	0	0	0	0	0	0	0	0	0
PDEA_000362400	hypothetical protein	-	K00665	fatty acid synthase	animal type [EC:2.3.1.85]	0.00037	OG0013443	0	0	0	0	0	0	0	0	0	0	0	0	0	0	0	0	0	0	0	0	0	0	0	0	0	0	0	1	1	0	0	0	0	0	0	0	0	0	0	0	0	0
PDEA_070005300	hypothetical protein	-	-	-	-	0	OG0013444	0	0	0	0	0	0	0	0	0	0	0	0	0	0	0	0	0	0	0	0	0	0	0	0	0	0	0	1	1	0	0	0	0	0	0	0	0	0	0	0	0	0
PDEA_290010500	Thioredoxin-like	-	K17609	nucleoredoxin [EC:1.8.1.8]	2e-16	1	OG0013445	0	0	0	0	0	0	0	0	0	0	0	0	0	0	0	0	0	0	0	0	0	0	0	0	0	0	0	1	1	0	0	0	0	0	0	0	0	0	0	0	0	0
PDEA_140014200	hypothetical protein	-	-	-	-	0	OG0013446	0	0	0	0	0	0	0	0	0	0	0	0	0	0	0	0	0	0	0	0	0	0	0	0	0	0	0	1	1	0	0	0	0	0	0	0	0	0	0	0	0	0
OGs unique to Porcisia deanei
		InterproScan	BlastKOALA				Orthofinder Gene Count
Representative gene ID	Annotation	GO terms (gaf file – companion software; InterproScan)	KEGG ID	Description	E-value	#Total hits	Orthogroup	Blechomonas ayalai	Bodo saltans	C. fasciculata	E. monterogeii ATCC 30507	E. monterogeii LV88	L. enrietii LV90	L. adleri	L. aethiopica	L. amazonensis	L. arabica	L. braziliensis	L. donovani	L. enrietii LEM3045	L. gerbilli	L. infantum	L. macropodum	L. major Friedlin	L. martiniquensis	L. mexicana	L. panamensis	L. tarentolae	L. tropica	L. turanica	Leptomonas pyrrhocoris	Leptomonas seymouri	Lotmaria passim	Paratrypanosoma confusum	P. deanei	P. hertigi	Phytomonas sp. EM1	Phytomonas sp. Hart1	T. brucei brucei	T. brucei gambiense	T. congolense	T. conorhini	T. cruzi CL-BrenerNon-Esmeraldo-like	T. cruzi CLBrenerEsmeraldo-like	T. cruzi marinkellei	T. evansi	T. grayi	T. rangeli	T. theileri
PDEA_000015400	hypothetical protein	-	K06449	T-cell surface glycoprotein CD2	0.74	5	OG0011361	0	0	0	0	0	1	0	0	0	0	0	0	0	0	0	0	0	0	0	0	0	0	0	0	0	0	0	2	0	0	0	0	0	0	0	0	0	0	0	0	0	0
PDEA_000108000	hypothetical protein	-	-	-	-	0	OG0011400	0	0	0	0	0	0	0	0	1	0	0	0	0	0	0	1	0	0	0	0	0	0	0	0	0	0	0	1	0	0	0	0	0	0	0	0	0	0	0	0	0	0
PDEA_000014500	hypothetical protein	-	-	-	-	0	OG0012974	0	0	0	0	0	0	0	0	1	0	0	0	0	0	0	0	0	0	0	0	0	0	0	0	0	0	0	1	0	0	0	0	0	0	0	0	0	0	0	0	0	0
PDEA_010007100	AMP-binding enzyme	GO:0003824 (F); GO:0008152 (P): AMP-binding enzyme	K22865	protein TALPID3	0.0095	170	OG0013027	0	0	0	0	0	0	0	0	0	0	1	0	0	0	0	0	0	0	0	0	0	0	0	0	0	0	0	1	0	0	0	0	0	0	0	0	0	0	0	0	0	0
PDEA_000041300	hypothetical protein	-	K02297	cytochrome o ubiquinol oxidase subunit II [EC:7.1.1.3]	0.0005	1	OG0013399	0	0	0	0	0	0	0	0	0	0	0	0	0	0	0	0	0	0	0	0	0	0	0	0	0	1	0	1	0	0	0	0	0	0	0	0	0	0	0	0	0	0
OGs unique to Porcisia hertigi
		InterproScan	BlastKOALA				Orthofinder Gene Count
Representative gene ID	Annotation	GO terms (gaf file – companion software; InterproScan)	KEGG ID	Description	E-value	#Total hits	Orthogroup	Blechomonas ayalai	Bodo saltans	C. fasciculata	E. monterogeii ATCC 30507	E. monterogeii LV88	L. enrietii LV90	L. adleri	L. aethiopica	L. amazonensis	L. arabica	L. braziliensis	L. donovani	L. enrietii LEM3045	L. gerbilli	L. infantum	L. macropodum	L. major Friedlin	L. martiniquensis	L. mexicana	L. panamensis	L. tarentolae	L. tropica	L. turanica	Leptomonas pyrrhocoris	Leptomonas seymouri	Lotmaria passim	Paratrypanosoma confusum	P. deanei	P. hertigi	Phytomonas sp. EM1	Phytomonas sp. Hart1	T. brucei brucei	T. brucei gambiense	T. congolense	T. conorhini	T. cruzi CL-BrenerNon-Esmeraldo-like	T. cruzi CLBrenerEsmeraldo-like	T. cruzi marinkellei	T. evansi	T. grayi	T. rangeli	T. theileri
PHER_000157400	hypothetical protein	-	-	-	-	0	OG0010643	0	0	0	0	0	1	0	0	0	0	0	0	0	0	0	1	0	0	0	1	0	0	0	0	0	0	0	0	1	0	0	0	0	0	0	0	0	0	0	0	0	0
PHER_000037300	hypothetical protein	-	-	-	-	0	OG0011556	0	0	0	0	0	0	0	0	0	0	0	0	0	0	0	0	0	0	0	0	0	0	0	0	0	0	0	0	3	0	0	0	0	0	0	0	0	0	0	0	0	0
PHER_320021900	hypothetical protein	-	-	-	-	0	OG0012977	0	0	0	0	0	0	0	0	1	0	0	0	0	0	0	0	0	0	0	0	0	0	0	0	0	0	0	0	1	0	0	0	0	0	0	0	0	0	0	0	0	0
PHER_000073000	hypothetical protein	-	-	-	-	0	OG0013310	0	0	0	0	0	0	0	0	0	0	0	0	0	0	0	0	0	0	0	1	0	0	0	0	0	0	0	0	1	0	0	0	0	0	0	0	0	0	0	0	0	0
PHER_000243700	hypothetical protein	-	K15699	RING finger protein 122	0.0005	1	OG0013447	0	0	0	0	0	0	0	0	0	0	0	0	0	0	0	0	0	0	0	0	0	0	0	0	0	0	0	0	1	0	0	0	0	0	0	0	0	0	0	0	0	0
OGs unique to Endotrypanum spp.
			BlastKOALA				Orthofinder Gene Count
Representative gene ID	Annotation	GO terms (gaf file – companion software; InterproScan)	KEGG ID	Description	E-value	#Total hits	Orthogroup	Blechomonas ayalai	Bodo saltans	C. fasciculata	E. monterogeii ATCC 30507	E. monterogeii LV88	L. enrietii LV90	L. adleri	L. aethiopica	L. amazonensis	L. arabica	L. braziliensis	L. donovani	L. enrietii LEM3045	L. gerbilli	L. infantum	L. macropodum	L. major Friedlin	L. martiniquensis	L. mexicana	L. panamensis	L. tarentolae	L. tropica	L. turanica	Leptomonas pyrrhocoris	Leptomonas seymouri	Lotmaria passim	Paratrypanosoma confusum	P. deanei	P. hertigi	Phytomonas sp. EM1	Phytomonas sp. Hart1	T. brucei brucei	T. brucei gambiense	T. congolense	T. conorhini	T. cruzi CL-BrenerNon-Esmeraldo-like	T. cruzi CLBrenerEsmeraldo-like	T. cruzi marinkellei	T. evansi	T. grayi	T. rangeli	T. theileri
EMON_000368300	Leucine Rich Repeat	-	K16606	leucine-rich repeat-containing protein 49	0.00099	100	OG0006583	0	0	19	1	4	0	0	0	0	0	0	0	1	0	0	0	0	0	0	0	0	0	0	3	0	3	0	0	0	0	0	0	0	0	0	0	0	0	0	0	0	1
EMON_000242900	hypothetical protein	-	K15291	regulating synaptic membrane exocytosis protein 1	0.00069	2	OG0009785	0	0	0	1	2	0	0	0	0	0	3	0	0	0	0	0	0	0	0	0	0	0	0	0	0	0	0	0	0	0	0	0	0	0	0	0	0	0	0	0	0	0
EMON_000028000	hypothetical protein	-	K19471	R-spondin 1	0.24	6	OG0010135	0	0	0	1	4	0	0	0	0	0	0	0	0	0	0	0	0	0	0	0	0	0	0	0	0	0	0	0	0	0	0	0	0	0	0	0	0	0	0	0	0	0
EMON_000292100	hypothetical protein	-	K15377	solute carrier family 44 (choline transporter-like protein)	member 2/4/5	0.23	OG0011338	0	0	0	1	2	0	0	0	0	0	0	0	0	0	0	0	0	0	0	0	0	0	0	0	0	0	0	0	0	0	0	0	0	0	0	0	0	0	0	0	0	0
EMON_000348100	BT1 family	GO:0006810 (P), GO:0016021 (C): BT1 family	-	-	-	0	OG0011339	0	0	0	1	1	0	0	0	0	0	0	0	0	0	0	0	0	0	0	1	0	0	0	0	0	0	0	0	0	0	0	0	0	0	0	0	0	0	0	0	0	0
EMON_000231500	hypothetical protein	-	K06625	cyclin-dependent kinase inhibitor 1A	0.00014	1	OG0011340	0	0	0	1	2	0	0	0	0	0	0	0	0	0	0	0	0	0	0	0	0	0	0	0	0	0	0	0	0	0	0	0	0	0	0	0	0	0	0	0	0	0
EMON_000054900	hypothetical protein	-	-	-	-	0	OG0012818	0	0	0	1	1	0	0	0	0	0	0	0	0	0	0	0	0	0	0	0	0	0	0	0	0	0	0	0	0	0	0	0	0	0	0	0	0	0	0	0	0	0
EMON_000064400	hypothetical protein	-	-	-	-	0	OG0012819	0	0	0	1	1	0	0	0	0	0	0	0	0	0	0	0	0	0	0	0	0	0	0	0	0	0	0	0	0	0	0	0	0	0	0	0	0	0	0	0	0	0
EMON_000114700	hypothetical protein	-	-	-	-	0	OG0012820	0	0	0	1	1	0	0	0	0	0	0	0	0	0	0	0	0	0	0	0	0	0	0	0	0	0	0	0	0	0	0	0	0	0	0	0	0	0	0	0	0	0
EMON_000127800	hypothetical protein	-	-	-	-	0	OG0012821	0	0	0	1	1	0	0	0	0	0	0	0	0	0	0	0	0	0	0	0	0	0	0	0	0	0	0	0	0	0	0	0	0	0	0	0	0	0	0	0	0	0
EMON_000298400	hypothetical protein	-	-	-	-	0	OG0012822	0	0	0	1	1	0	0	0	0	0	0	0	0	0	0	0	0	0	0	0	0	0	0	0	0	0	0	0	0	0	0	0	0	0	0	0	0	0	0	0	0	0
EMON_000348200	BT1 family	GO:0006810 (P), GO:0016021 (C): BT1 family	K03297	small multidrug resistance pump	0.0089	1	OG0012823	0	0	0	1	1	0	0	0	0	0	0	0	0	0	0	0	0	0	0	0	0	0	0	0	0	0	0	0	0	0	0	0	0	0	0	0	0	0	0	0	0	0
EMON_000410000	hypothetical protein	-	K09870	aquaporin-11	0.00052	1	OG0012824	0	0	0	1	1	0	0	0	0	0	0	0	0	0	0	0	0	0	0	0	0	0	0	0	0	0	0	0	0	0	0	0	0	0	0	0	0	0	0	0	0	0
EMON_160010700	Amastin surface glycoprotein	-	K03760	lipid A ethanolaminephosphotransferase [EC:2.7.8.43]	0.0019	5	OG0012825	0	0	0	1	1	0	0	0	0	0	0	0	0	0	0	0	0	0	0	0	0	0	0	0	0	0	0	0	0	0	0	0	0	0	0	0	0	0	0	0	0	0
EMON_300016400	ATPase family associated with various cellular activities (AAA)	GO:0005524 (F): ATPase family associated with various cellular activities (AAA)	K04086	ATP-dependent Clp protease ATP-binding subunit ClpL	3.8e-35	6	OG0012826	0	0	0	1	1	0	0	0	0	0	0	0	0	0	0	0	0	0	0	0	0	0	0	0	0	0	0	0	0	0	0	0	0	0	0	0	0	0	0	0	0	0
EMON_300016500	hypothetical protein	-	K04086	ATP-dependent Clp protease ATP-binding subunit ClpL	7.1e-21	6	OG0012827	0	0	0	1	1	0	0	0	0	0	0	0	0	0	0	0	0	0	0	0	0	0	0	0	0	0	0	0	0	0	0	0	0	0	0	0	0	0	0	0	0	0
EMON_360041200	hypothetical protein	-	-	-	-	0	OG0012828	0	0	0	1	1	0	0	0	0	0	0	0	0	0	0	0	0	0	0	0	0	0	0	0	0	0	0	0	0	0	0	0	0	0	0	0	0	0	0	0	0	0
EMON_000463400	hypothetical protein	-	-	-	-	0	OG0012829	0	0	0	1	1	0	0	0	0	0	0	0	0	0	0	0	0	0	0	0	0	0	0	0	0	0	0	0	0	0	0	0	0	0	0	0	0	0	0	0	0	0
OGs shared among all 44 trypanosomatids and B. Saltans
			BlastKOALA				Orthofinder Gene Count
Representative gene ID	Annotation	GO terms (gaf file – TriTryp)	KEGG ID	Description	E-value	#Total hits	Orthogroup	Blechomonas ayalai	Bodo saltans	C. fasciculata	E. monterogeii ATCC 30507	E. monterogeii LV88	L. enrietii LV90	L. adleri	L. aethiopica	L. amazonensis	L. arabica	L. braziliensis	L. donovani	L. enrietii LEM3045	L. gerbilli	L. infantum	L. macropodum	L. major Friedlin	L. martiniquensis	L. mexicana	L. panamensis	L. tarentolae	L. tropica	L. turanica	Leptomonas pyrrhocoris	Leptomonas seymouri	Lotmaria passim	Paratrypanosoma confusum	P. deanei	P. hertigi	Phytomonas sp. EM1	Phytomonas sp. Hart1	T. brucei brucei	T. brucei gambiense	T. congolense	T. conorhini	T. cruzi CL-BrenerNon-Esmeraldo-like	T. cruzi CLBrenerEsmeraldo-like	T. cruzi marinkellei	T. evansi	T. grayi	T. rangeli	T. theileri
LmjF.10.0460	GP63 leishmanolysin	GO:0006508 (P): GP63, leishmanolysin; GO:0007155 (P): GP63, leishmanolysin; GO:0044081 (P): GP63, leishmanolysin; GO:0075130 (P): GP63, leishmanolysin; GO:0016020 (C): GP63, leishmanolysin; GO:0004222 (F): GP63, leishmanolysin; GO:0008160 (F): GP63, leishmanolysin	K02461	general secretion pathway protein L	88	4	OG0000003	7	6	18	41	179	37	27	2	2	5	25	3	50	4	16	3	6	5	8	12	61	2	4	7	7	13	7	47	50	3	38	21	5	9	21	53	46	55	10	34	31	3
LmjF.02.0440	amino acid permease	missing	K19475	WAS/WASL-interacting protein	9	18	OG0000006	13	1	25	13	17	13	11	18	11	14	17	18	11	14	21	11	18	15	19	16	16	13	13	27	16	33	10	12	12	10	11	45	30	31	19	15	16	16	41	15	26	15
LmjF.17.0180	receptor-type adenylate cyclase b	GO:0009190 (P): receptor-type adenylate cyclase b; GO:0035556 (P): receptor-type adenylate cyclase b; GO:0016849 (F): receptor-type adenylate cyclase b	K04389	tumor necrosis factor ligand superfamily member 6	0.0081	7	OG0000007	1	12	10	7	29	4	6	4	3	7	2	5	3	4	7	4	7	5	8	6	9	2	5	8	3	2	2	5	4	1	2	88	53	93	65	13	12	54	63	56	10	39
LmjF.04.0020	pteridine transporter truncated	GO:0016021 (C): pteridine transporter (truncated), putative	K08141	MFS transporter, SP family, general alpha glucoside:H+ symporter	17	8	OG0000011	6	2	52	8	13	9	12	13	9	14	14	12	10	12	15	8	14	10	11	13	14	11	14	28	13	39	4	9	9	4	18	8	7	4	2	2	3	6	7	6	3	5
LmjF.04.0450	cysteine peptidase Clan CA family C2	GO:0006508 (P): cysteine peptidase, Clan CA, family C2, putative; GO:0005622 (C): cysteine peptidase, Clan CA, family C2, putative; GO:0004198 (F): cysteine peptidase, Clan CA, family C2, putative	K08580	calpain-11 [EC:3.4.22.-]	1.4e-27	15	OG0000012	12	4	12	11	14	11	11	12	8	15	14	11	11	12	12	11	13	10	20	14	12	14	16	12	11	12	14	10	11	7	5	7	7	10	9	10	15	9	7	14	4	15
LmjF.13.1650	dynein heavy chain	GO:0007018 (P): dynein heavy chain, putative; GO:0005930 (C): dynein heavy chain, putative; GO:0030286 (C): dynein heavy chain, putative; GO:0003777 (F): dynein heavy chain, putative; GO:0005524 (F): dynein heavy chain, putative; GO:0016887 (F): dynein heavy chain, putative	K17591	RIMS-binding protein 2	6.4	48	OG0000013	11	18	10	10	10	10	10	10	10	10	10	10	10	10	10	10	10	10	10	10	10	10	11	11	10	13	9	10	10	9	10	12	9	20	11	8	19	10	9	9	8	9
LmjF.02.0300	ATP-binding cassette subfamily A member 1	GO:0005524 (F): ATP-binding cassette subfamily A, member 1, putative; GO:0016887 (F): ATP-binding cassette subfamily A, member 1, putative	K15499	serine/threonine-protein phosphatase 6 regulatory subunit 1	2.1	274	OG0000015	10	13	11	6	11	13	10	14	11	12	11	9	12	10	12	13	12	16	11	16	12	11	11	13	9	23	10	7	7	3	3	3	2	3	9	3	4	4	2	10	2	7
LmjF.14.0810	kinesin	GO:0007018 (P): kinesin, putative; GO:0003777 (F): kinesin, putative; GO:0005524 (F): kinesin, putative; GO:0008017 (F): kinesin, putative	K15712	E3 ubiquitin-protein ligase TTC3 [EC:2.3.2.27]	3	40	OG0000017	7	20	10	7	10	8	9	9	10	8	9	7	7	8	10	7	9	5	11	10	10	10	8	9	7	14	10	9	7	4	5	10	5	9	6	7	6	10	6	8	4	8
LmjF.11.0670	major facilitator superfamily	GO:0055085 (P): major facilitator superfamily, putative; GO:0016021 (C): major facilitator superfamily, putative	-	-	-	0	OG0000019	3	1	15	9	13	9	7	8	9	9	8	9	9	8	10	6	10	6	8	8	7	9	9	14	3	15	2	7	7	2	2	11	9	10	5	14	9	18	11	11	11	10
LmjF.23.0210	ATP-binding cassette protein subfamily C member 1	GO:0055085 (P): ATP-binding cassette protein subfamily C, member 1, putative; GO:0016021 (C): ATP-binding cassette protein subfamily C, member 1, putative; GO:0005524 (F): ATP-binding cassette protein subfamily C, member 1, putative; GO:0016887 (F): ATP-binding cassette protein subfamily C, member 1, putative; GO:0042626 (F): ATP-binding cassette protein subfamily C, member 1, putative	K12217	intracellular multiplication protein IcmO [EC:7.2.4.8]	1.3	332	OG0000020	5	20	16	6	12	9	7	13	6	9	6	7	8	10	7	7	8	12	7	10	11	12	15	13	12	32	10	8	9	1	2	4	2	9	4	2	3	3	3	2	4	4
LmjF.26.1240	heat shock protein 70-related protein	missing	K23876	(R)-2-hydroxyacyl-CoA dehydratese activating ATPase [EC:5.6.1.9]	0.05	21	OG0000021	6	9	9	6	13	6	6	7	4	4	9	9	6	8	18	5	10	4	9	10	7	10	6	11	7	16	5	7	5	4	6	10	9	12	8	11	9	12	8	7	15	7
LmjF.01.0470	fatty acyl CoA syntetase 1	GO:0008152 (P): fatty acyl CoA syntetase 1, putative; GO:0005654 (C): fatty acyl CoA syntetase 1, putative; GO:0005737 (C): fatty acyl CoA syntetase 1, putative; GO:0097014 (C): fatty acyl CoA syntetase 1, putative; GO:0003824 (F): fatty acyl CoA syntetase 1, putative	K21792	polyketide synthase	0.1	171	OG0000026	6	5	10	7	7	7	5	6	4	7	5	6	5	6	6	4	6	6	6	5	5	7	5	8	5	11	5	6	6	4	4	7	5	5	6	6	6	4	5	6	6	6
LmjF.28.0690	serine/threonine protein phosphatase catalytic subunit	GO:0031981 (C): serine/threonine protein phosphatase catalytic subunit, putative; GO:0036064 (C): serine/threonine protein phosphatase catalytic subunit, putative; GO:0016787 (F): serine/threonine protein phosphatase catalytic subunit, putative	K07314	serine/threonine protein phosphatase 2 [EC:3.1.3.16]	4.4e-05	15	OG0000028	4	3	8	4	8	4	6	4	3	6	6	6	3	5	7	4	7	3	7	8	9	4	4	10	3	8	5	4	4	4	3	8	7	5	4	5	6	5	8	5	5	6
LmjF.27.0490	calpain-like cysteine peptidase	GO:0006508 (P): calpain-like cysteine peptidase, putative; GO:0005622 (C): calpain-like cysteine peptidase, putative; GO:0005737 (C): calpain-like cysteine peptidase, putative; GO:0004198 (F): calpain-like cysteine peptidase, putative	K20536	mitogen-activated protein kinase 3 [EC:2.7.11.24]	1.1	18	OG0000030	6	1	3	6	7	6	7	7	4	5	6	3	4	5	12	2	3	4	3	6	4	5	4	4	6	13	8	3	5	2	1	9	5	8	14	3	10	10	4	4	1	6
LmjF.02.0290	Serine/threonine-protein kinase NEK22	GO:0006468 (P): Serine/threonine-protein kinase NEK22, putative; GO:0004672 (F): Serine/threonine-protein kinase NEK22, putative; GO:0005524 (F): Serine/threonine-protein kinase NEK22, putative	K16279	E3 ubiquitin-protein ligase KEG [EC:2.7.11.1 2.3.2.27]	56	475	OG0000032	5	11	5	5	5	5	6	5	5	5	5	5	5	5	5	5	5	5	5	5	5	5	5	5	5	6	7	5	5	4	5	5	5	5	5	5	4	5	5	6	5	5
LmjF.18.0170	RNA recognition motif. a.k.a. RRM RBD or RNP domain	GO:0003676 (F): RNA recognition motif. (a.k.a. RRM, RBD, or RNP domain), putative	K13093	HIV Tat-specific factor 1	0.1	104	OG0000033	4	2	6	8	7	5	7	6	5	7	7	7	7	8	7	6	7	5	7	5	8	7	7	6	5	11	7	5	5	2	3	3	3	4	1	2	3	2	3	3	1	3
LmjF.24.1100	pre-mRNA-splicing factor ATP-dependent RNA helicase	GO:0005634 (C): pre-mRNA-splicing factor ATP-dependent RNA helicase, putative; GO:0004386 (F): pre-mRNA-splicing factor ATP-dependent RNA helicase, putative	K14811	ATP-dependent RNA helicase DBP3 [EC:3.6.4.13]	19	31	OG0000034	5	6	5	5	5	5	5	5	5	5	5	5	5	5	5	5	5	5	5	5	5	5	5	5	5	5	5	5	5	5	5	6	5	6	5	6	4	5	5	5	3	6
LmjF.33.0290	glucose transporter/membrane transporter D2	GO:0055085 (P): glucose transporter/membrane transporter D2, putative; GO:0016020 (C): glucose transporter/membrane transporter D2, putative; GO:0016021 (C): glucose transporter/membrane transporter D2, putative; GO:0022857 (F): glucose transporter/membrane transporter D2, putative	K07052	uncharacterized protein	1000	54	OG0000035	1	7	15	2	3	3	2	4	2	3	3	3	3	2	10	2	4	2	4	4	6	2	5	21	5	9	1	2	2	1	1	19	5	3	6	6	3	1	11	6	7	8
LmjF.08.1010	cysteine peptidase B CPB	GO:0006508 (P): cysteine peptidase B (CPB); GO:0008234 (F): cysteine peptidase B (CPB); GO:0008234 (F): cysteine peptidase B (CPB)	K01372	bleomycin hydrolase [EC:3.4.22.40]	7.6e-06	29	OG0000037	1	12	4	2	2	2	2	1	1	1	3	2	2	3	10	2	9	2	13	3	2	1	2	4	1	4	3	3	3	1	1	11	6	23	4	7	7	17	11	2	8	1
LmjF.25.1580	casein kinase I	GO:0006468 (P): casein kinase I, putative; GO:0004672 (F): casein kinase I, putative; GO:0005524 (F): casein kinase I, putative	K04431	mitogen-activated protein kinase kinase 7 [EC:2.7.12.2]	0.39	383	OG0000039	4	4	4	4	4	4	4	4	4	4	4	4	4	4	4	4	4	4	4	4	4	4	4	4	4	8	4	4	4	5	4	3	3	6	6	9	8	10	3	7	6	3
LmjF.04.1230	actin	GO:0006338 (P): actin; GO:0020023 (C): actin; GO:0003677 (F): actin; GO:0004519 (F): actin	K03569	rod shape-determining protein MreB and related proteins	0.31	24	OG0000044	5	7	4	5	4	4	4	4	4	4	4	4	4	4	4	4	4	4	4	4	3	4	5	5	4	7	5	3	3	2	2	4	5	6	5	8	5	5	4	5	10	6
LmjF.29.0760	heat shock protein 90	GO:0006457 (P): heat shock protein 90, putative; GO:0006950 (P): heat shock protein 90, putative; GO:0005524 (F): heat shock protein 90, putative; GO:0051082 (F): heat shock protein 90, putative	K03167	DNA topoisomerase VI subunit B [EC:5.6.2.2]	0.00037	5	OG0000051	2	2	3	2	2	2	2	2	2	1	3	2	3	1	12	2	18	2	4	2	1	1	1	9	2	3	3	2	2	1	2	12	4	5	2	5	4	4	11	2	6	2
LmjF.04.0280	adenosine monophosphate deaminase	GO:0005737 (C): adenosine monophosphate deaminase, putative; GO:0019239 (F): adenosine monophosphate deaminase, putative	K03122	transcription initiation factor TFIIA large subunit	48	22	OG0000052	3	6	4	4	4	4	4	4	4	4	4	4	4	4	4	4	4	4	4	4	4	4	4	4	4	4	4	4	4	4	3	4	4	6	4	7	6	4	4	4	3	4
LmjF.14.0680	fatty acid elongase	GO:0006633 (P): fatty acid elongase, putative; GO:0030497 (P): fatty acid elongase, putative; GO:0042759 (P): fatty acid elongase, putative; GO:0005634 (C): fatty acid elongase, putative; GO:0005783 (C): fatty acid elongase, putative; GO:0016021 (C): fatty acid elongase, putative; GO:0009922 (F): fatty acid elongase, putative	K10205	elongation of very long chain fatty acids protein 2 [EC:2.3.1.199]	3.4e-22	9	OG0000053	2	4	6	5	5	5	6	4	4	5	4	6	4	4	6	5	5	6	6	4	6	5	4	6	7	8	4	4	4	3	3	1	1	1	2	2	2	2	1	4	3	3
LmjF.16.1425	Paraflagellar rod protein 2-3	GO:0005737 (C): Paraflagellar rod protein 2-3; GO:0031514 (C): Paraflagellar rod protein 2-3; GO:0031981 (C): Paraflagellar rod protein 2-3; GO:0097014 (C): Paraflagellar rod protein 2-3; GO:0005516 (F): Paraflagellar rod protein 2-3	K14684	solute carrier family 25 (mitochondrial phosphate transporter), member 23/24/25/41	17	12	OG0000060	2	2	5	2	4	2	2	4	1	4	2	2	3	4	11	3	6	2	4	2	2	4	3	5	2	6	2	2	2	2	1	12	4	2	5	3	2	2	10	3	6	2
LmjF.07.0800	flavoprotein subunit-like protein	missing	K00266	glutamate synthase (NADPH) small chain [EC:1.4.1.13]	0.18	133	OG0000061	3	4	5	3	3	5	3	4	4	5	3	4	3	4	4	5	4	4	4	5	4	4	4	4	3	5	4	3	3	1	1	4	3	7	4	3	6	4	3	5	2	6
LmjF.07.0630	vacuolar-type Ca2+-ATPase	GO:0070588 (P): vacuolar-type Ca2+-ATPase, putative; GO:0016020 (C): vacuolar-type Ca2+-ATPase, putative; GO:0016021 (C): vacuolar-type Ca2+-ATPase, putative; GO:0000166 (F): vacuolar-type Ca2+-ATPase, putative; GO:0005388 (F): vacuolar-type Ca2+-ATPase, putative; GO:0005524 (F): vacuolar-type Ca2+-ATPase, putative	K01199	glucan endo-1,3-beta-D-glucosidase [EC:3.2.1.39]	11	34	OG0000062	3	5	4	5	5	4	6	6	4	4	4	4	4	4	4	4	4	4	4	5	5	4	3	4	4	5	3	4	4	2	2	5	2	4	2	3	1	2	4	5	4	4
LmjF.03.0780	AGC/RSK family serine/threonine kinase	GO:0006468 (P): AGC/RSK family serine/threonine kinase, putative; GO:0004672 (F): AGC/RSK family serine/threonine kinase, putative; GO:0005524 (F): AGC/RSK family serine/threonine kinase, putative	K03176	neurotrophic tyrosine kinase receptor type 1 [EC:2.7.10.1]	0.24	423	OG0000063	3	4	5	3	5	4	2	4	2	5	3	4	4	3	4	4	4	4	4	3	4	4	4	5	4	6	4	3	4	2	3	5	4	3	4	4	2	4	4	5	4	5
LmjF.30.2970	glyceraldehyde 3-phosphate dehydrogenase glycosomal	GO:0006006 (P): glyceraldehyde 3-phosphate dehydrogenase, glycosomal; GO:0055114 (P): glyceraldehyde 3-phosphate dehydrogenase, glycosomal; GO:0020015 (C): glyceraldehyde 3-phosphate dehydrogenase, glycosomal; GO:0020015 (C): glyceraldehyde 3-phosphate dehydrogenase, glycosomal; GO:0016620 (F): glyceraldehyde 3-phosphate dehydrogenase, glycosomal; GO:0050661 (F): glyceraldehyde 3-phosphate dehydr…	K20411	proline-rich protein 5	0.0071	13	OG0000064	2	1	3	3	4	2	2	3	2	1	1	2	3	2	4	3	3	2	2	1	2	1	2	10	2	3	2	3	3	1	1	4	3	4	3	9	6	5	3	2	9	2
LmjF.31.0300	CRAL/TRIO domain containing protein	missing	K19311	lipase [EC:3.1.1.-]	28	2	OG0000073	4	8	3	3	3	3	3	3	3	5	4	3	2	3	3	4	3	3	3	3	3	4	3	3	3	4	4	3	3	4	2	3	3	6	2	4	3	4	3	2	3	2
LmjF.29.1600	endomembrane protein 70	GO:0016021 (C): endomembrane protein 70, putative	K07778	two-component system, NarL family, sensor histidine kinase DesK [EC:2.7.13.3]	12	9	OG0000078	2	10	2	2	2	3	3	3	3	3	3	3	3	3	3	3	3	3	3	3	3	3	3	3	3	4	5	3	3	1	1	3	3	3	4	4	4	5	3	5	4	5
LmjF.32.1850	Chaperonin HSP60 mitochondrial	GO:0042026 (P): Chaperonin HSP60, mitochondrial; GO:0005737 (C): Chaperonin HSP60, mitochondrial; GO:0005737 (C): Chaperonin HSP60, mitochondrial; GO:0005524 (F): Chaperonin HSP60, mitochondrial	K13771	Rrf2 family transcriptional regulator, nitric oxide-sensitive transcriptional repressor	23	12	OG0000082	2	2	3	2	4	3	3	3	1	4	4	3	4	3	3	1	3	2	3	3	4	4	5	3	1	5	2	3	2	2	3	3	3	4	4	3	6	7	3	3	3	3
LmjF.29.1830	dihydrolipoamide dehydrogenase	GO:0045454 (P): dihydrolipoamide dehydrogenase, putative; GO:0055114 (P): dihydrolipoamide dehydrogenase, putative; GO:0005739 (C): dihydrolipoamide dehydrogenase, putative; GO:0009055 (F): dihydrolipoamide dehydrogenase, putative; GO:0016491 (F): dihydrolipoamide dehydrogenase, putative; GO:0050660 (F): dihydrolipoamide dehydrogenase, putative	K16873	5-(hydroxymethyl)furfural/furfural oxidase [EC:1.1.3.47 1.1.3.-]	2.1	189	OG0000085	3	2	3	3	2	3	3	3	3	3	3	3	3	3	3	3	4	3	3	3	3	4	3	3	3	3	3	3	3	3	2	4	4	7	3	3	3	3	4	3	2	3
LmjF.19.1000	glycerol uptake protein	GO:0006506 (P): glycerol uptake protein, putative; GO:0019563 (P): glycerol uptake protein, putative; GO:0005737 (C): glycerol uptake protein, putative; GO:0008374 (F): glycerol uptake protein, putative	K11155	diacylglycerol O-acyltransferase 1 [EC:2.3.1.20 2.3.1.75 2.3.1.76]	0.27	4	OG0000086	2	1	6	1	3	3	2	3	2	3	4	2	2	4	11	2	6	2	4	3	3	5	2	4	4	4	3	1	2	1	1	3	1	1	5	4	4	3	1	4	4	3
LmjF.18.0430	hypothetical protein unknown function	GO:0005768 (C): hypothetical protein, unknown function; GO:0020016 (C): hypothetical protein, unknown function	K07252	dolichyldiphosphatase [EC:3.6.1.43]	12	6	OG0000087	3	2	3	2	3	3	3	3	3	2	7	3	3	3	3	3	3	3	4	4	3	3	3	3	3	3	3	2	3	1	1	4	3	5	3	3	1	3	3	3	1	3
LmjF.23.0050	cyclophilin 11	GO:0000413 (P): cyclophilin 11, putative; GO:0006364 (P): cyclophilin 11, putative; GO:0005634 (C): cyclophilin 11, putative; GO:0003755 (F): cyclophilin 11, putative; GO:0019843 (F): cyclophilin 11, putative	K17284	perilipin-2	1.2e-18	22	OG0000088	3	5	3	3	3	3	3	3	3	3	3	3	3	3	3	3	3	3	3	3	3	3	3	3	3	3	4	3	3	3	3	4	4	4	3	2	3	1	4	3	2	3
LmjF.28.1410	DNA polymerase kappa	GO:0006281 (P): DNA polymerase kappa, putative; GO:0003684 (F): DNA polymerase kappa, putative	K16069	disintegrin and metalloproteinase domain-containing protein 29 [EC:3.4.24.-]	26	9	OG0000089	2	1	3	3	3	2	3	3	3	3	2	2	2	3	3	3	3	2	3	2	2	3	3	3	3	2	2	3	3	2	2	17	7	2	3	2	2	2	10	3	1	2
LmjF.04.1110	proton motive ATPase	GO:0016021 (C): proton motive ATPase, putative	K22223	phosphoglycolate phosphatase [EC:3.1.3.18]	0.13	33	OG0000094	1	13	3	2	2	3	4	3	3	3	5	4	2	3	4	3	3	3	3	3	2	2	2	3	1	4	1	3	2	1	1	2	1	2	2	3	3	5	2	7	5	5
LmjF.18.0610	ATP-dependent zinc metallopeptidase	GO:0006508 (P): ATP-dependent zinc metallopeptidase, putative; GO:0004222 (F): ATP-dependent zinc metallopeptidase, putative; GO:0005524 (F): ATP-dependent zinc metallopeptidase, putative	K15836	formate hydrogenlyase transcriptional activator	57	79	OG0000096	3	3	3	3	3	3	3	3	3	3	3	3	3	3	3	3	3	3	3	4	3	3	3	3	3	3	3	3	3	2	3	4	3	2	3	3	2	3	3	3	2	3
LmjF.12.0400	3'-nucleotidase/nuclease	GO:0006308 (P): 3'-nucleotidase/nuclease, putative; GO:0003676 (F): 3'-nucleotidase/nuclease, putative; GO:0004519 (F): 3'-nucleotidase/nuclease, putative; GO:0016788 (F): 3'-nucleotidase/nuclease, putative	K11244	cell wall integrity and stress response component	23	4	OG0000097	1	2	3	1	4	4	3	5	2	4	3	3	2	3	4	3	9	4	4	3	3	5	4	3	3	4	2	1	1	1	1	3	3	3	1	1	1	1	3	2	1	1
LmjF.15.1040	tryparedoxin peroxidase	GO:0045454 (P): tryparedoxin peroxidase; GO:0055114 (P): tryparedoxin peroxidase; GO:0005654 (C): tryparedoxin peroxidase; GO:0005737 (C): tryparedoxin peroxidase; GO:0016209 (F): tryparedoxin peroxidase; GO:0016491 (F): tryparedoxin peroxidase; GO:0051920 (F): tryparedoxin peroxidase; GO:0051920 (F): tryparedoxin peroxidase	K24157	thioredoxin-dependent peroxiredoxin [EC:1.11.1.24]	0.0019	17	OG0000098	2	2	7	2	3	2	2	4	1	2	4	3	2	2	4	2	8	2	3	3	3	2	3	3	1	4	2	2	2	3	2	3	3	3	4	4	4	1	3	3	3	3
LmjF.11.0840	Alpha/beta hydrolase family	missing	K00433	non-heme chloroperoxidase [EC:1.11.1.10]	0.02	5	OG0000105	3	2	5	1	1	3	2	3	3	4	3	3	3	3	3	3	3	2	3	3	2	3	4	5	5	5	4	1	1	1	2	1	1	2	2	3	2	2	1	3	3	3
LmjF.36.5500	Haemolysin-III related	GO:0016021 (C): Haemolysin-III related, putative	K03448	MFS transporter, ACS family, pantothenate transporter	0.14	5	OG0000111	3	6	3	2	2	3	3	2	3	3	3	3	3	3	3	3	3	3	3	3	3	3	3	3	3	3	2	2	2	1	1	2	2	2	2	2	2	2	2	2	1	2
LmjF.24.2180	Trypanosome basal body component protein	GO:0010608 (P): Trypanosome basal body component protein; GO:0060271 (P): Trypanosome basal body component protein; GO:0000331 (C): Trypanosome basal body component protein; GO:0005634 (C): Trypanosome basal body component protein; GO:0036064 (C): Trypanosome basal body component protein; GO:0008092 (F): Trypanosome basal body component protein	K14650	transcription initiation factor TFIID subunit 3	7.6e+02	27	OG0000115	1	66	1	1	1	1	1	1	1	1	1	1	1	1	1	1	1	1	1	1	1	1	1	1	1	1	1	1	1	1	1	1	1	1	1	2	1	1	1	1	1	1
LmjF.06.0050	pumilio/PUF RNA binding protein 5	GO:0006417 (P): pumilio/PUF RNA binding protein 5, putative; GO:0010608 (P): pumilio/PUF RNA binding protein 5, putative; GO:0043488 (P): pumilio/PUF RNA binding protein 5, putative; GO:0005634 (C): pumilio/PUF RNA binding protein 5, putative; GO:0005739 (C): pumilio/PUF RNA binding protein 5, putative; GO:0003723 (F): pumilio/PUF RNA binding protein 5, putative; GO:0003723 (F): pumilio/PUF RNA b…	K14844	pumilio homology domain family member 6	0.00051	6	OG0000116	2	2	3	2	3	3	2	4	2	3	3	3	2	3	3	3	3	3	4	3	3	4	4	4	2	3	2	1	2	1	1	3	2	2	2	2	2	2	2	2	2	2
LmjF.30.1930	succinyl-coa_3-ketoacid-coenzyme a transferase- like protein	GO:0008152 (P): succinyl-coa:3-ketoacid-coenzyme a transferase- like protein; GO:0046952 (P): succinyl-coa:3-ketoacid-coenzyme a transferase- like protein; GO:0008410 (F): succinyl-coa:3-ketoacid-coenzyme a transferase- like protein	K22214	propionyl-CoA:succinyl-CoA transferase [EC:2.8.3.-]	21	19	OG0000120	2	1	4	2	2	3	3	3	4	3	3	3	3	3	3	3	3	3	3	4	2	3	3	4	2	4	2	2	2	1	1	1	1	2	2	1	1	2	1	2	2	2
LmjF.35.3580	membrane transporter protein	GO:0006855 (P): membrane transporter protein, putative; GO:0055085 (P): membrane transporter protein, putative; GO:0016020 (C): membrane transporter protein, putative; GO:0015238 (F): membrane transporter protein, putative; GO:0015297 (F): membrane transporter protein, putative	K02649	phosphoinositide-3-kinase regulatory subunit alpha/beta/delta	0.00027	3	OG0000122	3	2	2	1	1	3	1	2	2	2	2	2	3	2	2	2	2	2	2	5	1	2	2	2	2	2	3	1	1	2	2	4	7	4	3	3	4	3	4	2	3	3
LmjF.22.0930	mitochondrial chaperone	GO:0005524 (F): mitochondrial chaperone, putative	K22531	ATPase family AAA domain-containing protein 2 [EC:3.6.1.-]	0.38	33	OG0000128	1	1	3	3	3	3	3	3	3	3	2	3	3	2	3	2	3	3	3	2	4	3	2	3	3	3	1	3	2	1	1	2	2	4	2	1	2	2	2	2	1	2
LmjF.07.0900	CAMK/CAMKL family protein kinase	GO:0006468 (P): CAMK/CAMKL family protein kinase, putative; GO:0005737 (C): CAMK/CAMKL family protein kinase, putative; GO:0031981 (C): CAMK/CAMKL family protein kinase, putative; GO:0097014 (C): CAMK/CAMKL family protein kinase, putative; GO:0004672 (F): CAMK/CAMKL family protein kinase, putative; GO:0005524 (F): CAMK/CAMKL family protein kinase, putative	K16240	protein suppressor of PHYA-105 1	0.29	493	OG0000129	3	3	2	2	2	2	2	2	2	2	2	2	2	2	2	2	2	2	2	2	2	2	2	2	2	2	8	2	2	3	1	3	3	3	4	2	2	2	3	5	1	3
LmjF.11.0620	metallo-peptidase Clan MF Family M17	GO:0006508 (P): metallo-peptidase, Clan MF, Family M17; GO:0005622 (C): metallo-peptidase, Clan MF, Family M17; GO:0005737 (C): metallo-peptidase, Clan MF, Family M17; GO:0004177 (F): metallo-peptidase, Clan MF, Family M17	K11142	cytosol aminopeptidase [EC:3.4.11.1 3.4.11.5]	5.8e-57	4	OG0000130	2	1	4	2	2	2	2	3	2	3	3	3	2	3	3	2	3	2	3	2	2	3	4	2	2	4	2	2	2	2	2	3	2	4	2	1	1	2	2	1	2	2
LmjF.13.1510	kinetoplastid-specific phospho-protein phosphatase	GO:0016787 (F): kinetoplastid-specific phospho-protein phosphatase, putative	K20279	synaptojanin [EC:3.1.3.36]	6.6	15	OG0000131	2	2	3	1	3	3	2	3	1	3	3	3	3	3	3	1	3	2	3	3	2	3	3	4	2	4	2	2	2	1	1	1	1	2	3	2	3	2	1	2	1	2
LmjF.17.0800	OSM3-like kinesin	GO:0007018 (P): OSM3-like kinesin, putative; GO:0010608 (P): OSM3-like kinesin, putative; GO:0005737 (C): OSM3-like kinesin, putative; GO:0003777 (F): OSM3-like kinesin, putative; GO:0005524 (F): OSM3-like kinesin, putative; GO:0008017 (F): OSM3-like kinesin, putative	K21473	peptidoglycan DL-endopeptidase RipA [EC:3.4.-.-]	20	92	OG0000132	3	4	2	2	2	2	2	2	2	2	2	2	2	2	2	2	2	2	2	2	2	2	2	2	2	2	2	2	2	2	2	2	2	3	3	4	3	3	2	4	3	4
LmjF.05.0290	phosphate carrier protein mitochondrial precursor-like protein	GO:0005737 (C): phosphate carrier protein, mitochondrial precursor-like protein; GO:0005739 (C): phosphate carrier protein, mitochondrial precursor-like protein	K08992	lipopolysaccharide assembly protein A	1.6	35	OG0000133	2	2	3	3	3	2	2	3	2	3	3	2	3	3	3	1	3	3	2	2	2	3	2	3	2	4	2	2	2	2	2	2	2	2	2	1	2	2	2	2	1	2
LmjF.36.6070	disgorgin	GO:0000331 (C): disgorgin, putative; GO:0005654 (C): disgorgin, putative; GO:0005737 (C): disgorgin, putative; GO:0097014 (C): disgorgin, putative; GO:0004672 (F): disgorgin, putative	K18301	TetR/AcrR family transcriptional regulator, mexJK operon transcriptional repressor	0.0052	26	OG0000134	2	2	3	2	2	2	2	2	2	2	2	2	2	2	2	2	2	2	2	2	2	2	2	3	3	4	3	2	2	2	2	4	2	2	3	3	2	2	2	3	3	3
LmjF.19.0540	hypothetical protein	missing	K11689	C4-dicarboxylate transporter, DctQ subunit	23	6	OG0000135	2	4	1	1	2	1	2	2	1	1	2	2	2	2	2	1	2	1	2	2	1	2	1	1	1	1	2	1	1	1	1	7	4	5	4	5	5	4	5	4	1	5
LmjF.02.0710	ATP-dependent Clp protease subunit heat shock protein 78 HSP78	GO:0005739 (C): ATP-dependent Clp protease subunit, heat shock protein 78 (HSP78), putative; GO:0005524 (F): ATP-dependent Clp protease subunit, heat shock protein 78 (HSP78), putative	K06243	laminin, beta 2	3.6	124	OG0000142	2	3	2	3	2	2	2	2	2	2	2	2	3	2	3	2	3	2	2	2	2	1	2	3	2	2	1	2	2	2	2	2	2	3	2	5	4	2	2	1	3	2
LmjF.21.1230	WD domain G-beta repeat	GO:0005515 (F): WD domain, G-beta repeat, putative	K13886	coronin-1B/1C/6	0.47	140	OG0000145	1	2	2	2	3	3	2	2	2	2	3	2	2	2	2	2	2	2	2	1	2	2	2	2	2	3	3	2	3	1	1	3	3	2	5	2	2	2	2	3	1	4
LmjF.17.1140	WW domain containing protein	GO:0036064 (C): WW domain containing protein, putative; GO:0005515 (F): WW domain containing protein, putative	K11498	centromeric protein E	2.9	18	OG0000150	3	6	2	2	2	2	2	2	3	2	2	2	2	2	2	2	2	2	2	2	2	3	2	2	2	2	2	2	2	1	1	2	3	2	2	3	2	2	2	3	3	2
LmjF.35.1580	metacaspase	GO:0006979 (P): metacaspase; GO:0008631 (P): metacaspase; GO:0016540 (P): metacaspase; GO:0070301 (P): metacaspase; GO:0005737 (C): metacaspase; GO:0005759 (C): metacaspase; GO:0005829 (C): metacaspase; GO:0031981 (C): metacaspase; GO:0051286 (C): metacaspase; GO:0097014 (C): metacaspase; GO:0004197 (F): metacaspase	K11238	cytokinesis protein	11	22	OG0000153	2	2	2	1	1	1	1	1	1	1	1	1	1	1	1	1	1	1	1	1	1	1	1	3	3	3	2	1	1	1	1	5	5	4	2	3	3	2	5	2	2	3
LmjF.11.0020	Endoplasmic Reticulum-Golgi Intermediate Compartment ERGIC_/Endoplasmic reticulum vesicle transporter	missing	K20366	endoplasmic reticulum-Golgi intermediate compartment protein 2	6.4e-38	3	OG0000154	2	2	2	1	1	2	2	2	2	2	2	2	2	2	2	2	2	2	2	2	2	2	2	2	2	2	2	2	2	3	2	4	3	4	2	2	2	2	3	2	2	2
LmjF.33.2830	cysteine peptidase Clan CA family C51	missing	K01833	trypanothione synthetase/amidase [EC:6.3.1.9 3.5.1.-]	1.1e-09	3	OG0000155	2	3	2	2	2	2	1	2	2	2	2	2	2	2	2	2	2	2	2	2	2	2	2	2	2	5	2	2	2	1	2	3	3	3	2	2	3	1	3	1	1	2
LmjF.14.0380	Plasma-membrane choline transporter	missing	K15282	solute carrier family 44 (choline transporter-like protein), member 3	2.8e-10	3	OG0000156	2	2	2	2	2	2	2	3	2	2	2	2	2	2	2	2	2	2	2	2	2	2	2	2	2	2	1	1	2	2	2	6	4	3	2	2	1	2	5	1	1	1
LmjF.06.0160	HD domain containing protein	GO:0036064 (C): HD domain containing protein, putative	K09163	uncharacterized protein	0.0055	5	OG0000157	3	2	2	2	2	2	2	2	2	2	2	2	2	2	2	2	2	2	2	2	2	2	3	2	2	2	2	2	2	2	2	3	2	2	2	2	3	2	2	2	2	2
LmjF.27.1750	Cytoplasmic dynein 2 heavy chain DYNC2H1	GO:0007018 (P): Cytoplasmic dynein 2 heavy chain (DYNC2H1), putative; GO:0007018 (P): Cytoplasmic dynein 2 heavy chain (DYNC2H1), putative; GO:0007052 (P): Cytoplasmic dynein 2 heavy chain (DYNC2H1), putative; GO:0007059 (P): Cytoplasmic dynein 2 heavy chain (DYNC2H1), putative; GO:0072382 (P): Cytoplasmic dynein 2 heavy chain (DYNC2H1), putative; GO:0030286 (C): Cytoplasmic dynein 2 heavy chain …	K03405	magnesium chelatase subunit I [EC:6.6.1.1]	27	194	OG0000158	2	4	2	2	2	2	2	2	2	2	2	2	1	2	2	2	2	2	2	2	2	2	2	2	2	3	2	2	2	2	3	2	2	4	2	2	1	3	2	2	1	2
LmjF.09.0970	elongation factor-1 gamma	GO:0006414 (P): elongation factor-1 gamma; GO:0006414 (P): elongation factor-1 gamma; GO:0005634 (C): elongation factor-1 gamma; GO:0005853 (C): elongation factor-1 gamma; GO:0003746 (F): elongation factor-1 gamma; GO:0003746 (F): elongation factor-1 gamma; GO:0005509 (F): elongation factor-1 gamma; GO:0005515 (F): elongation factor-1 gamma; GO:0005543 (F): elongation factor-1 gamma	K20815	N-terminal acetyltransferase 2	11	20	OG0000160	1	2	3	2	2	1	2	1	1	1	1	2	1	2	2	1	1	1	1	1	1	1	1	3	1	4	1	1	1	1	1	2	2	3	3	7	3	2	2	1	4	2
LmjF.27.0880	2-oxoglutarate dehydrogenase subunit	GO:0006099 (P): 2-oxoglutarate dehydrogenase subunit, putative; GO:0008152 (P): 2-oxoglutarate dehydrogenase subunit, putative; GO:0055114 (P): 2-oxoglutarate dehydrogenase subunit, putative; GO:0005737 (C): 2-oxoglutarate dehydrogenase subunit, putative; GO:0005739 (C): 2-oxoglutarate dehydrogenase subunit, putative; GO:0004591 (F): 2-oxoglutarate dehydrogenase subunit, putative; GO:0016624 (F):…	K00167	2-oxoisovalerate dehydrogenase E1 component beta subunit [EC:1.2.4.4]	0.0067	7	OG0000162	2	2	2	2	2	2	2	2	2	2	2	2	2	2	2	2	2	2	2	2	2	2	2	2	2	3	2	2	2	2	2	2	2	3	2	2	2	3	2	2	2	2
LmjF.14.0830	CMGC/DYRK protein kinase	GO:0006468 (P): CMGC/DYRK protein kinase, putative; GO:0004672 (F): CMGC/DYRK protein kinase, putative; GO:0005524 (F): CMGC/DYRK protein kinase, putative	K13908	mucin-5B	0.56	382	OG0000163	2	3	2	2	2	2	2	2	2	2	2	2	2	2	2	2	2	2	2	2	2	2	2	2	2	2	2	2	2	3	1	2	2	3	2	2	3	2	2	2	2	2
LmjF.18.0010	kinetoplast polyadenylation/uridylation factor 1	GO:0006378 (P): kinetoplast polyadenylation/uridylation factor 1; GO:0031124 (P): kinetoplast polyadenylation/uridylation factor 1; GO:0043488 (P): kinetoplast polyadenylation/uridylation factor 1; GO:0005739 (C): kinetoplast polyadenylation/uridylation factor 1; GO:0043022 (F): kinetoplast polyadenylation/uridylation factor 1	K18155	ATPase expression protein 3, mitochondrial	0.0079	10	OG0000164	2	3	2	2	2	2	2	2	2	2	2	2	2	2	2	2	2	2	2	2	2	2	2	2	2	2	2	2	2	2	1	3	2	2	2	2	3	2	2	3	1	2
LmjF.34.1190	ATP-dependent RNA helicase-like protein	GO:0005737 (C): ATP-dependent RNA helicase-like protein; GO:0005739 (C): ATP-dependent RNA helicase-like protein; GO:0020023 (C): ATP-dependent RNA helicase-like protein; GO:0031981 (C): ATP-dependent RNA helicase-like protein; GO:0097014 (C): ATP-dependent RNA helicase-like protein; GO:0003676 (F): ATP-dependent RNA helicase-like protein; GO:0004386 (F): ATP-dependent RNA helicase-like protein; …	K11592	endoribonuclease Dicer [EC:3.1.26.-]	0.07	42	OG0000165	2	1	2	2	2	2	2	2	2	2	3	1	2	2	2	2	3	2	2	2	2	2	2	2	2	2	2	2	2	2	2	4	2	3	2	2	1	2	2	2	2	2
LmjF.21.0895	aspartyl-tRNA synthetase	GO:0006418 (P): aspartyl-tRNA synthetase, putative; GO:0005737 (C): aspartyl-tRNA synthetase, putative; GO:0000166 (F): aspartyl-tRNA synthetase, putative; GO:0003676 (F): aspartyl-tRNA synthetase, putative; GO:0004812 (F): aspartyl-tRNA synthetase, putative; GO:0005524 (F): aspartyl-tRNA synthetase, putative	K11627	pyrrolysyl-tRNA synthetase [EC:6.1.1.26]	0.00084	9	OG0000167	2	4	2	2	2	2	2	2	2	2	2	2	2	2	2	2	2	2	2	2	2	2	2	2	2	2	2	2	2	2	2	2	2	2	2	2	2	2	2	2	3	2
LmjF.31.0250	ATP-dependent RNA helicase	GO:0005737 (C): ATP-dependent RNA helicase, putative; GO:0003676 (F): ATP-dependent RNA helicase, putative; GO:0003729 (F): ATP-dependent RNA helicase, putative; GO:0005524 (F): ATP-dependent RNA helicase, putative	K06794	neurocan core protein	18	55	OG0000168	1	2	2	2	2	2	2	3	2	2	2	2	2	3	2	2	2	2	2	2	2	1	2	2	2	2	2	2	2	2	2	2	2	3	2	2	3	3	2	1	2	2
LmjF.15.0320	Isoprenylcysteine alpha-carbonyl methylesterase	GO:0008152 (P): Isoprenylcysteine alpha-carbonyl methylesterase, putative; GO:0016787 (InterPro:IPR013094): F; GO:0016787 (F): Isoprenylcysteine alpha-carbonyl methylesterase, putative	K16050	4,5:9,10-diseco-3-hydroxy-5,9,17-trioxoandrosta-1(10),2-diene-4-oate hydrolase [EC:3.7.1.17]	17	32	OG0000170	4	1	2	5	3	2	2	3	3	2	2	2	2	2	2	2	2	4	2	2	2	2	3	2	2	3	3	2	2	2	2	1	1	2	1	1	1	1	1	3	1	1
LmjF.08.1130	phosphoribosylpyrophosphate synthetase	GO:0009165 (P): phosphoribosylpyrophosphate synthetase; GO:0005737 (C): phosphoribosylpyrophosphate synthetase; GO:0000287 (F): phosphoribosylpyrophosphate synthetase; GO:0004749 (F): phosphoribosylpyrophosphate synthetase	K10767	mRNA N6-methyladenine demethylase [EC:1.14.11.53]	0.02	15	OG0000173	2	2	2	2	2	2	2	2	2	2	2	2	2	2	2	2	2	2	2	2	2	2	2	2	2	2	2	2	2	2	2	2	2	2	2	2	3	2	2	2	2	2
LmjF.19.0100	fibrillarin	GO:0006364 (P): fibrillarin, putative; GO:0005634 (C): fibrillarin, putative; GO:0003723 (F): fibrillarin, putative; GO:0008168 (F): fibrillarin, putative	K13982	probable ATP-dependent RNA helicase DDX4 [EC:3.6.4.13]	15	22	OG0000177	2	2	2	2	2	2	2	2	2	2	2	2	2	2	2	2	2	2	2	2	2	2	2	2	2	2	2	2	2	2	2	3	3	2	2	2	2	1	3	2	1	2
LmjF.14.1300	STE/STE11 serine/threonine-protein kinase	GO:0006468 (P): STE/STE11 serine/threonine-protein kinase, putative; GO:0004672 (F): STE/STE11 serine/threonine-protein kinase, putative; GO:0005524 (F): STE/STE11 serine/threonine-protein kinase, putative	K09555	BCL2-associated athanogene 1	19	486	OG0000178	2	5	2	2	2	2	2	2	2	2	2	2	2	2	2	2	2	2	2	2	2	2	2	2	2	2	2	2	2	2	1	2	2	3	2	2	1	2	2	2	1	2
LmjF.24.0320	fumarate hydratase	GO:0006091 (P): fumarate hydratase, putative; GO:0005737 (C): fumarate hydratase, putative; GO:0005739 (C): fumarate hydratase, putative; GO:0004333 (F): fumarate hydratase, putative; GO:0004333 (F): fumarate hydratase, putative; GO:0016829 (F): fumarate hydratase, putative; GO:0016836 (F): fumarate hydratase, putative	K03779	L(+)-tartrate dehydratase alpha subunit [EC:4.2.1.32]	1.8e-23	5	OG0000180	2	1	2	2	2	2	2	2	2	2	2	2	2	2	2	2	2	2	2	2	2	2	2	3	2	2	2	2	2	2	2	3	2	1	2	2	2	2	2	2	2	2
LmjF.05.0550	cdc2-related kinase 2	GO:0006468 (P): cdc2-related kinase 2, putative; GO:0004672 (F): cdc2-related kinase 2, putative; GO:0005524 (F): cdc2-related kinase 2, putative	K13437	receptor kinase-like protein	11	495	OG0000182	2	2	2	2	2	2	2	2	2	2	2	2	2	2	2	2	2	2	2	2	2	2	2	2	2	2	2	2	2	2	2	2	2	2	2	2	2	2	2	2	2	2
LmjF.25.1320	Serine/threonine-protein phosphatase 2A	GO:0006470 (Pfam:PF00149): P; GO:0004722 (Pfam:PF00149): F; GO:0016787 (InterPro:IPR006186): F; GO:0016787 (F): Serine/threonine-protein phosphatase 2A, putative	K23046	(2Z,6E)-hedycaryol synthase [EC:4.2.3.187]	0.0056	16	OG0000183	2	2	2	2	2	2	2	2	2	2	3	2	2	2	2	2	2	2	2	2	2	2	2	2	2	2	2	2	2	2	2	2	2	2	2	1	2	2	2	2	2	2
LmjF.27.1050	vesicular transport protein CDC48 homologue	GO:0005634 (C): vesicular transport protein (CDC48 homologue), putative; GO:0005524 (F): vesicular transport protein (CDC48 homologue), putative	K02045	sulfate/thiosulfate transport system ATP-binding protein [EC:7.3.2.3]	1.2	157	OG0000184	2	2	2	2	2	2	2	2	2	2	2	2	2	2	2	2	2	2	2	2	2	2	2	2	2	2	2	2	2	2	2	2	2	2	2	2	1	3	2	2	2	2
LmjF.36.0720	mitogen-activated protein kinase 2	GO:0000281 (P): mitogen-activated protein kinase 2; GO:0006468 (InterPro:IPR000719): P; GO:0006468 (P): mitogen-activated protein kinase 2; GO:0005634 (C): mitogen-activated protein kinase 2; GO:0005737 (C): mitogen-activated protein kinase 2; GO:0005829 (C): mitogen-activated protein kinase 2; GO:0031981 (C): mitogen-activated protein kinase 2; GO:0097014 (C): mitogen-activated protein kinase 2;…	K22881	polyhydroxyalkanoate synthase subunit PhaE	0.93	497	OG0000185	2	2	2	2	2	2	2	2	2	2	2	2	2	2	2	2	2	2	2	2	2	2	2	2	2	2	2	2	2	2	2	2	2	2	2	3	2	2	2	1	2	2
LmjF.11.0320	DNA repair and recombination helicase protein PIF2	GO:0000723 (P): DNA repair and recombination helicase protein PIF2, putative; GO:0006264 (P): DNA repair and recombination helicase protein PIF2, putative; GO:0006281 (P): DNA repair and recombination helicase protein PIF2, putative; GO:0005737 (C): DNA repair and recombination helicase protein PIF2, putative; GO:0005739 (C): DNA repair and recombination helicase protein PIF2, putative; GO:002002…	K17704	amyloid beta A4 precursor protein-binding family B member 1-interacting protein	4.3	18	OG0000186	2	2	1	2	2	2	2	2	2	2	2	2	2	2	2	2	2	2	2	2	2	2	2	2	2	2	2	2	2	2	2	2	2	3	2	2	2	2	2	2	2	2
LmjF.26.2530	Serine/threonine protein phosphatase 2B	GO:0016787 (F): Serine/threonine protein phosphatase 2B, putative	K01525	bis(5'-nucleosyl)-tetraphosphatase (symmetrical) [EC:3.6.1.41]	5.9e-10	12	OG0000190	2	3	2	2	1	2	2	2	2	2	2	2	2	2	2	2	2	2	2	2	2	2	2	2	2	2	2	2	2	2	2	2	2	1	3	2	1	2	2	3	1	3
LmjF.07.0340	ATP-dependent RNA helicase DBP2B	GO:0005634 (C): ATP-dependent RNA helicase DBP2B, putative; GO:0005654 (C): ATP-dependent RNA helicase DBP2B, putative; GO:0003676 (F): ATP-dependent RNA helicase DBP2B, putative; GO:0003729 (F): ATP-dependent RNA helicase DBP2B, putative; GO:0005524 (F): ATP-dependent RNA helicase DBP2B, putative	K14563	rRNA 2'-O-methyltransferase fibrillarin [EC:2.1.1.-]	18	89	OG0000191	2	2	2	2	2	2	2	2	2	2	2	2	2	2	2	2	2	2	2	2	2	2	2	2	2	2	2	2	2	2	2	2	2	2	2	2	1	2	2	2	2	2
LmjF.35.0190	NLI interacting factor-like phosphatase	GO:0005737 (C): NLI interacting factor-like phosphatase, putative; GO:0097014 (C): NLI interacting factor-like phosphatase, putative	K01091	phosphoglycolate phosphatase [EC:3.1.3.18]	44	13	OG0000195	2	2	2	2	2	2	2	2	2	2	2	2	1	2	2	2	2	2	2	2	2	2	2	2	2	2	2	2	2	2	2	2	2	2	3	1	1	2	2	2	2	3
LmjF.04.1000	Voltage-gated Chloride channel Like 1	GO:0006821 (P): Voltage-gated Chloride channel Like 1, putative; GO:0055085 (P): Voltage-gated Chloride channel Like 1, putative; GO:0016020 (C): Voltage-gated Chloride channel Like 1, putative; GO:0005247 (F): Voltage-gated Chloride channel Like 1, putative	K06189	magnesium and cobalt transporter	0.0076	13	OG0000196	1	4	2	2	2	2	2	2	2	2	2	2	2	2	2	2	2	2	2	2	2	2	2	2	2	2	2	2	2	1	1	2	2	2	2	2	2	2	2	1	2	2
LmjF.32.0400	ATP-dependent RNA helicase HEL67	GO:0005634 (C): ATP-dependent RNA helicase HEL67; GO:0005737 (C): ATP-dependent RNA helicase HEL67; GO:0010494 (C): ATP-dependent RNA helicase HEL67; GO:0034399 (C): ATP-dependent RNA helicase HEL67; GO:0097165 (C): ATP-dependent RNA helicase HEL67; GO:0003676 (F): ATP-dependent RNA helicase HEL67; GO:0003729 (F): ATP-dependent RNA helicase HEL67; GO:0005515 (F): ATP-dependent RNA helicase HEL67;…	K15047	heterogeneous nuclear ribonucleoprotein U-like protein 1	15	112	OG0000197	2	2	2	2	2	2	2	2	2	2	2	2	2	2	2	2	2	2	2	2	2	2	2	2	2	2	2	2	2	2	1	2	2	2	2	2	2	2	2	1	2	2
LmjF.21.0490	DnaJ protein	GO:0006457 (P): DnaJ protein, putative; GO:0005654 (C): DnaJ protein, putative; GO:0005737 (C): DnaJ protein, putative; GO:0036064 (C): DnaJ protein, putative; GO:0097014 (C): DnaJ protein, putative; GO:0031072 (F): DnaJ protein, putative; GO:0051082 (F): DnaJ protein, putative	K04651	hydrogenase nickel incorporation protein HypA/HybF	0.37	59	OG0000199	2	2	2	2	2	2	2	2	2	2	2	2	2	2	2	2	2	2	2	2	2	2	2	2	2	3	2	2	2	1	1	2	2	2	2	3	1	2	2	2	1	2
LmjF.26.0740	Regulator of chromosome condensation RCC1 repeat	missing	K19014	inter-alpha-trypsin inhibitor heavy chain H1	27	22	OG0000202	2	1	2	2	2	3	2	2	2	3	2	2	2	2	2	2	2	2	2	2	2	2	2	2	2	2	2	2	2	1	1	2	2	2	2	2	2	2	2	2	1	2
LmjF.31.1890	peptidase m20/m25/m40 family-like protein	GO:0008152 (P): peptidase m20/m25/m40 family-like protein; GO:0016787 (F): peptidase m20/m25/m40 family-like protein	K23488	Ras-associated and pleckstrin homology domains-containing protein 1	5.2	18	OG0000205	1	1	2	2	2	2	4	2	2	2	2	2	1	2	3	2	3	2	3	2	3	2	1	2	2	2	2	2	2	3	1	2	2	3	1	1	1	1	2	1	4	1
LmjF.19.0280	Sarcalumenin	GO:0005737 (C): Sarcalumenin, putative; GO:0005525 (F): Sarcalumenin, putative	K12580	CCR4-NOT transcription complex subunit 3	18	27	OG0000207	2	2	2	2	2	2	2	2	2	2	2	2	2	2	2	2	2	2	2	2	2	2	2	2	2	2	2	2	2	1	1	2	2	2	2	2	1	2	2	2	2	2
LmjF.25.1160	LMBR1-like membrane protein	GO:0020016 (C): LMBR1-like membrane protein, putative	K10954	zona occludens toxin	28	6	OG0000211	2	3	2	2	2	2	2	2	2	2	2	2	2	2	2	2	2	2	2	1	2	2	2	2	2	2	2	2	2	2	2	2	2	2	2	1	1	1	2	2	2	2
LmjF.25.1100	DNAj-like protein	GO:0006457 (P): DNAj-like protein; GO:0031072 (F): DNAj-like protein; GO:0051082 (F): DNAj-like protein	K09984	uncharacterized protein	2.4	64	OG0000212	2	2	2	2	2	2	2	2	2	2	2	2	2	2	2	2	2	2	2	2	2	2	2	2	1	2	2	2	2	2	2	2	2	1	2	2	3	2	2	1	1	2
LmjF.33.0670	protein phosphatase 2A regulatory subunit	GO:0005515 (F): protein phosphatase 2A regulatory subunit, putative	K02084	apoptotic protease-activating factor	0.46	7	OG0000216	2	1	2	2	2	2	2	2	2	2	2	2	2	2	2	2	2	2	2	2	3	2	2	2	2	2	3	2	2	2	2	2	1	1	2	2	2	2	1	2	2	2
LmjF.19.1490	Triose-phosphate Transporter family	missing	K08978	bacterial/archaeal transporter family protein	1.1e+02	34	OG0000218	1	2	2	3	3	2	2	2	2	2	1	2	2	2	2	2	3	2	2	1	2	2	2	2	2	2	4	2	2	2	1	1	1	2	2	2	2	2	1	2	2	2
LmjF.25.2200	parkin co-regulated protein	GO:0060285 (P): parkin co-regulated protein, putative; GO:0005654 (C): parkin co-regulated protein, putative; GO:0005737 (C): parkin co-regulated protein, putative; GO:0005930 (C): parkin co-regulated protein, putative; GO:0097014 (C): parkin co-regulated protein, putative; GO:0005488 (F): parkin co-regulated protein, putative	K03018	DNA-directed RNA polymerase III subunit RPC1 [EC:2.7.7.6]	1e-22	1	OG0000219	2	2	2	2	2	2	2	2	2	2	2	2	2	2	2	2	2	2	2	2	2	2	2	2	2	2	2	2	2	1	2	2	2	2	2	2	1	2	2	2	1	2
LmjF.13.0870	mitochondrial processing peptidase alpha subunit	GO:0005739 (C): mitochondrial processing peptidase alpha subunit, putative; GO:0003824 (F): mitochondrial processing peptidase alpha subunit, putative; GO:0046872 (F): mitochondrial processing peptidase alpha subunit, putative	K11095	U1 small nuclear ribonucleoprotein C	1.2	6	OG0000220	2	2	2	2	2	2	2	2	2	2	2	2	2	2	2	2	2	2	2	2	2	2	2	2	2	2	2	2	2	1	2	2	2	1	2	2	1	2	2	2	2	2
LmjF.31.1030	hypothetical protein	GO:0010608 (P): hypothetical protein, conserved; GO:0005737 (C): hypothetical protein, conserved; GO:0003676 (F): hypothetical protein, conserved	K12831	splicing factor 3B subunit 4	0.24	12	OG0000222	2	2	3	2	2	2	2	2	2	2	4	2	2	2	2	2	2	2	2	3	2	5	2	2	3	2	1	2	2	1	1	1	1	3	1	1	2	1	1	1	1	1
LmjF.36.1260	fructose-1_6-bisphosphate aldolase	GO:0006096 (P): fructose-1,6-bisphosphate aldolase; GO:0020015 (C): fructose-1,6-bisphosphate aldolase; GO:0004332 (F): fructose-1,6-bisphosphate aldolase	K01623	fructose-bisphosphate aldolase, class I [EC:4.1.2.13]	1.5e-151	1	OG0000227	1	1	9	1	1	2	1	1	2	1	1	1	1	1	1	1	1	1	2	1	1	1	1	3	2	5	1	1	1	1	1	2	1	2	3	2	2	1	1	1	1	2
LmjF.27.2460	calcium/calmodulin-dependent protein kinase	GO:0006468 (P): calcium/calmodulin-dependent protein kinase, putative; GO:0004672 (F): calcium/calmodulin-dependent protein kinase, putative; GO:0005524 (F): calcium/calmodulin-dependent protein kinase, putative	K13417	somatic embryogenesis receptor kinase 4 [EC:2.7.10.1 2.7.11.1]	1.6	459	OG0000230	2	2	2	2	2	2	2	2	2	2	2	2	2	2	2	2	2	2	2	2	2	2	2	2	2	2	3	1	1	1	1	2	2	4	2	1	1	1	2	2	1	3
LmjF.12.0570	Fusaric acid resistance protein-like	GO:0020016 (C): Fusaric acid resistance protein-like, putative	-	-	-	0	OG0000231	2	3	2	3	2	3	2	2	2	2	2	2	3	2	2	3	2	3	2	2	4	2	2	2	2	3	1	2	2	1	1	1	1	1	1	1	1	1	1	1	1	1
LmjF.31.0480	hypothetical protein	missing	-	-	-	0	OG0000236	2	1	2	2	2	2	1	2	1	2	2	2	3	2	1	2	2	2	3	2	2	3	2	2	2	2	2	2	2	2	2	2	2	2	2	2	1	1	2	1	2	2
LmjF.27.0130	WW domain/Zinc finger C-x8-C-x5-C-x3-H type and similar	GO:0005737 (C): WW domain/Zinc finger C-x8-C-x5-C-x3-H type (and similar), putative; GO:0030529 (C): WW domain/Zinc finger C-x8-C-x5-C-x3-H type (and similar), putative; GO:0003723 (F): WW domain/Zinc finger C-x8-C-x5-C-x3-H type (and similar), putative; GO:0005515 (F): WW domain/Zinc finger C-x8-C-x5-C-x3-H type (and similar), putative; GO:0046872 (F): WW domain/Zinc finger C-x8-C-x5-C-x3-H type…	K16462	centrosomal protein CEP164	36	43	OG0000238	2	1	2	2	1	2	2	2	2	2	2	2	2	2	1	2	2	2	2	2	2	2	2	2	2	2	1	2	2	2	2	2	2	1	2	2	2	1	2	2	2	2
LmjF.36.4540	elongation factor-2 kinase-like protein	GO:0006468 (P): elongation factor-2 kinase-like protein; GO:0004674 (F): elongation factor-2 kinase-like protein; GO:0005524 (F): elongation factor-2 kinase-like protein	K23591	trans-sialidase [EC:3.2.1.-]	5	8	OG0000239	2	1	2	2	2	0	2	2	2	2	2	2	2	2	2	4	2	2	2	2	2	3	2	2	2	3	1	2	2	1	1	2	2	3	4	1	1	1	2	1	1	1
LmjF.23.1510	V-type proton ATPase subunit a	GO:0015991 (P): V-type proton ATPase subunit a, putative; GO:0000220 (C): V-type proton ATPase subunit a, putative; GO:0000331 (UniProtKB:VATM_DICDI): C; GO:0020022 (C): V-type proton ATPase subunit a, putative; GO:0033179 (C): V-type proton ATPase subunit a, putative; GO:0015078 (F): V-type proton ATPase subunit a, putative	K16716	asterless	0.71	18	OG0000243	2	2	2	2	2	2	2	2	2	2	2	2	2	2	2	2	2	2	2	2	2	2	2	2	2	2	2	2	2	1	1	1	1	2	2	2	1	2	1	2	2	2
LmjF.11.0430	hypothetical protein	GO:0005739 (C): hypothetical protein, conserved; GO:0020023 (C): hypothetical protein, conserved	K00518	nickel superoxide dismutase [EC:1.15.1.1]	29	2	OG0000245	1	2	2	1	2	2	1	2	2	2	2	2	2	2	3	1	2	2	2	2	1	2	2	2	2	2	2	2	2	1	1	2	2	2	2	2	2	2	2	2	2	2
LmjF.20.0100	phosphoglycerate kinase C glycosomal	GO:0006096 (P): phosphoglycerate kinase C, glycosomal; GO:0005737 (C): phosphoglycerate kinase C, glycosomal; GO:0020015 (C): phosphoglycerate kinase C, glycosomal; GO:0097014 (C): phosphoglycerate kinase C, glycosomal; GO:0004618 (F): phosphoglycerate kinase C, glycosomal; GO:0043531 (F): phosphoglycerate kinase C, glycosomal	K01803	triosephosphate isomerase (TIM) [EC:5.3.1.1]	6.3e-73	2	OG0000248	1	1	3	2	2	1	1	1	1	1	1	1	1	1	2	2	3	1	2	1	1	1	1	2	2	4	1	2	2	2	1	3	3	5	2	2	2	1	3	2	3	2
LmjF.10.0170	guanosine diphosphatase	GO:0016787 (F): guanosine diphosphatase, putative	K01524	exopolyphosphatase / guanosine-5'-triphosphate,3'-diphosphate pyrophosphatase [EC:3.6.1.11 3.6.1.40]	2.8e-06	9	OG0000251	2	2	2	2	2	2	3	2	2	2	2	2	2	2	2	2	2	2	2	2	2	2	2	2	2	2	2	2	2	1	1	2	2	2	1	1	1	1	2	2	1	2
LmjF.26.1550	trifunctional enzyme alpha subunit mitochondrial precursor-like protein	GO:0006631 (P): trifunctional enzyme alpha subunit, mitochondrial precursor-like protein; GO:0008152 (P): trifunctional enzyme alpha subunit, mitochondrial precursor-like protein; GO:0055114 (P): trifunctional enzyme alpha subunit, mitochondrial precursor-like protein; GO:0003824 (F): trifunctional enzyme alpha subunit, mitochondrial precursor-like protein; GO:0003857 (F): trifunctional enzyme al…	K18208	renalase [EC:1.6.3.5]	47	81	OG0000252	2	2	2	2	2	2	2	2	2	2	2	2	2	2	2	2	2	2	2	2	2	2	2	2	2	2	2	2	2	1	1	1	1	1	2	3	2	2	1	1	1	2
LmjF.09.1070	eukaryotic translation initiation factor 2 subunit	GO:0005737 (C): eukaryotic translation initiation factor 2 subunit, putative; GO:0003924 (F): eukaryotic translation initiation factor 2 subunit, putative; GO:0005525 (F): eukaryotic translation initiation factor 2 subunit, putative	K06946	uncharacterized protein	0.74	30	OG0000253	2	3	2	2	2	2	2	2	2	1	2	1	2	1	2	2	2	2	2	2	3	2	2	2	2	2	2	2	2	2	2	1	1	1	1	1	1	1	1	2	1	2
LmjF.17.0020	Protein of unknown function DUF3522	GO:0016021 (C): Protein of unknown function (DUF3522), putative	-	-	-	0	OG0000254	2	2	2	2	1	1	1	2	2	2	1	2	1	2	2	1	2	1	2	1	1	2	2	2	2	2	1	2	2	1	1	4	3	2	2	2	2	1	4	2	2	2
LmjF.16.1580	kinesin	GO:0007018 (P): kinesin, putative; GO:0005737 (C): kinesin, putative; GO:0005871 (C): kinesin, putative; GO:0003777 (F): kinesin, putative; GO:0005524 (F): kinesin, putative; GO:0008017 (F): kinesin, putative	K03529	chromosome segregation protein	1.9	44	OG0000262	2	2	2	1	1	1	1	2	2	2	2	2	1	2	2	1	2	1	2	2	1	2	2	2	2	2	3	1	1	1	1	3	2	2	2	2	2	3	2	2	1	2
LmjF.33.1570	ribulose-5-phosphate 3-epimerase	GO:0005975 (P): ribulose-5-phosphate 3-epimerase, putative; GO:0006098 (P): ribulose-5-phosphate 3-epimerase, putative; GO:0008152 (P): ribulose-5-phosphate 3-epimerase, putative; GO:0010608 (P): ribulose-5-phosphate 3-epimerase, putative; GO:0005654 (C): ribulose-5-phosphate 3-epimerase, putative; GO:0005737 (C): ribulose-5-phosphate 3-epimerase, putative; GO:0097014 (C): ribulose-5-phosphate 3-…	K03366	meso-butanediol dehydrogenase / (S,S)-butanediol dehydrogenase / diacetyl reductase [EC:1.1.1.- 1.1.1.76 1.1.1.304]	0.12	12	OG0000264	1	1	2	2	2	2	2	2	1	2	2	2	2	2	2	2	2	2	1	2	2	2	2	2	2	2	1	1	1	1	1	3	2	1	2	2	2	2	1	2	2	2
LmjF.14.0510	stearic acid desaturase	GO:0006629 (P): stearic acid desaturase, putative; GO:0006636 (P): stearic acid desaturase, putative; GO:0016021 (C): stearic acid desaturase, putative; GO:0004768 (F): stearic acid desaturase, putative	K04712	sphingolipid 4-desaturase/C4-monooxygenase [EC:1.14.19.17 1.14.18.5]	2.1	20	OG0000273	1	1	2	1	3	2	2	2	2	2	2	2	2	2	2	2	2	2	2	2	2	3	2	2	2	2	1	2	2	1	1	1	1	1	1	3	2	1	1	1	3	1
LmjF.36.0730	zinc finger protein family member	GO:0010608 (P): zinc finger protein family member, putative; GO:0003723 (F): zinc finger protein family member, putative; GO:0046872 (F): zinc finger protein family member, putative	K14404	cleavage and polyadenylation specificity factor subunit 4	3.6e+02	17	OG0000282	4	1	2	2	2	2	2	0	2	2	2	2	2	2	2	2	2	2	2	2	2	3	1	2	2	2	2	2	2	2	2	1	1	1	1	1	2	1	1	1	1	1
LmjF.36.0180	elongation factor 2	GO:0005737 (C): elongation factor 2; GO:0097014 (C): elongation factor 2; GO:0003924 (F): elongation factor 2; GO:0005525 (F): elongation factor 2	K03267	peptide chain release factor subunit 3	58	23	OG0000283	1	1	2	1	1	1	2	3	1	1	2	2	1	2	4	1	2	1	1	1	1	2	1	4	1	1	1	1	1	1	1	2	1	1	3	3	3	2	2	2	4	2
LmjF.29.2460	60S ribosomal protein L13	GO:0006412 (P): 60S ribosomal protein L13, putative; GO:0005622 (C): 60S ribosomal protein L13, putative; GO:0005840 (C): 60S ribosomal protein L13, putative; GO:0003735 (F): 60S ribosomal protein L13, putative	K02873	large subunit ribosomal protein L13e	3.8e-76	1	OG0000295	1	1	2	2	2	2	1	2	2	2	2	2	2	2	2	2	2	2	2	2	1	2	2	2	1	1	1	2	2	1	1	2	2	1	3	2	1	1	2	1	2	2
LmjF.22.0340	methylenetetrahydrofolate dehydrogenase-like protein	GO:0055114 (P): methylenetetrahydrofolate dehydrogenase-like protein; GO:0004488 (F): methylenetetrahydrofolate dehydrogenase-like protein	K13402	monofunctional C1-tetrahydrofolate synthase, mitochondrial [EC:6.3.4.3]	1.4e-09	5	OG0000312	2	2	2	2	2	1	1	3	2	1	1	2	1	3	2	2	2	1	2	1	2	2	2	2	2	2	2	2	2	1	1	1	1	1	2	2	1	2	1	2	1	2
LmjF.24.1620	hypothetical protein	missing	K00799	glutathione S-transferase [EC:2.5.1.18]	0.03	5	OG0000337	3	1	3	1	1	1	1	1	1	1	1	1	1	1	1	1	1	1	1	1	1	1	1	3	3	3	2	1	1	1	1	2	2	3	2	2	2	2	2	3	1	3
LmjF.11.1080	palmitoyl acyltransferase 7	GO:0006897 (P): palmitoyl acyltransferase 7, putative; GO:0018345 (P): palmitoyl acyltransferase 7, putative; GO:0016021 (C): palmitoyl acyltransferase 7, putative	K01765	inositol-1,3,4-trisphosphate 5/6-kinase [EC:2.7.1.159]	13	22	OG0000339	1	1	2	2	1	2	2	2	2	2	2	2	2	2	2	2	2	2	2	2	2	2	2	2	2	3	1	2	2	1	1	1	1	1	1	1	1	1	1	1	1	1
LmjF.27.1560	diacylglycerol acyltransferase	GO:0019432 (P): diacylglycerol acyltransferase, putative; GO:0005783 (C): diacylglycerol acyltransferase, putative; GO:0016021 (C): diacylglycerol acyltransferase, putative; GO:0004144 (F): diacylglycerol acyltransferase, putative; GO:0016747 (F): diacylglycerol acyltransferase, putative	K17907	autophagy-related protein 9	0.0028	11	OG0000340	1	4	2	1	1	1	1	1	1	2	1	1	2	1	2	2	2	2	2	1	1	1	1	2	2	2	2	2	1	1	2	1	1	1	2	2	2	2	1	2	3	2
LmjF.05.0500	ATP synthase F1 alpha subunit	GO:0015986 (P): ATP synthase F1, alpha subunit, putative; GO:0000275 (C): ATP synthase F1, alpha subunit, putative; GO:0045261 (C): ATP synthase F1, alpha subunit, putative; GO:0005524 (F): ATP synthase F1, alpha subunit, putative; GO:0046933 (F): ATP synthase F1, alpha subunit, putative	K08482	circadian clock protein KaiC	21	15	OG0000360	1	2	3	1	2	1	2	2	1	1	2	1	1	1	3	1	2	1	3	2	1	1	0	3	1	2	1	1	1	1	1	2	1	1	3	2	1	1	2	1	5	1
LmjF.07.1020	DNA repair and recombination helicase protein PIF7	GO:0000723 (P): DNA repair and recombination helicase protein PIF7, putative; GO:0000723 (P): DNA repair and recombination helicase protein PIF7, putative; GO:0006281 (P): DNA repair and recombination helicase protein PIF7, putative; GO:0006310 (P): DNA repair and recombination helicase protein PIF7, putative; GO:0051276 (P): DNA repair and recombination helicase protein PIF7, putative; GO:000573…	K08060	MHC class II transactivator [EC:2.7.11.1]	2.9	45	OG0000361	2	2	2	1	1	1	1	1	1	1	2	1	1	1	1	2	1	2	1	1	1	2	1	2	2	2	2	1	1	1	1	2	2	3	2	3	2	2	2	2	3	2
LmjF.35.3570	Fusaric acid resistance protein-like	missing	K01992	ABC-2 type transport system permease protein	0.47	5	OG0000366	2	9	2	1	2	1	1	1	1	1	1	1	1	1	1	1	1	1	1	1	1	1	1	2	2	2	1	2	2	2	2	2	1	1	2	2	2	2	1	2	1	2
LmjF.13.1220	40S ribosomal protein S4	GO:0006412 (P): 40S ribosomal protein S4, putative; GO:0005622 (C): 40S ribosomal protein S4, putative; GO:0005737 (C): 40S ribosomal protein S4, putative; GO:0005840 (C): 40S ribosomal protein S4, putative; GO:0003723 (F): 40S ribosomal protein S4, putative; GO:0003735 (F): 40S ribosomal protein S4, putative	K02987	small subunit ribosomal protein S4e	3.7e-128	1	OG0000376	1	1	2	1	1	2	1	1	0	1	2	1	2	1	2	2	2	2	2	2	1	2	2	2	1	2	1	1	1	1	1	3	2	3	1	1	2	1	3	1	2	2
LmjF.10.0010	fatty acid desaturase	GO:0006629 (P): fatty acid desaturase, putative	K21732	acyl-lipid (11-3)-desaturase [EC:1.14.19.4]	0.61	23	OG0000392	1	1	1	2	2	2	2	2	2	2	2	2	2	1	3	2	3	2	2	2	3	2	1	1	1	1	1	2	2	1	1	1	1	1	1	1	1	1	1	1	2	1
LmjF.12.0630	alanine aminotransferase	GO:0006524 (P): alanine aminotransferase; GO:0006560 (P): alanine aminotransferase; GO:0009058 (P): alanine aminotransferase; GO:0005737 (C): alanine aminotransferase; GO:0005829 (C): alanine aminotransferase; GO:0097014 (C): alanine aminotransferase; GO:0004021 (F): alanine aminotransferase; GO:0030170 (F): alanine aminotransferase	K05821	aromatic amino acid aminotransferase II [EC:2.6.1.58 2.6.1.28]	0.00098	45	OG0000397	1	4	3	1	2	1	1	1	1	1	1	1	1	1	1	1	1	1	1	1	1	1	1	4	1	6	1	2	1	1	1	1	1	1	2	2	2	3	1	1	1	1
LmjF.26.0040	cdc2-related protein kinase 7	GO:0006468 (P): cdc2-related protein kinase 7, putative; GO:0004672 (F): cdc2-related protein kinase 7, putative; GO:0005524 (F): cdc2-related protein kinase 7, putative	K05088	proto-oncogene tyrosine-protein kinase ROS [EC:2.7.10.1]	19	472	OG0000399	1	1	1	1	1	1	1	1	1	1	1	1	1	1	1	1	1	1	1	1	1	1	1	1	1	1	1	1	1	1	1	1	1	1	1	14	11	1	1	1	1	1
LmjF.02.0670	mitochondrial carrier protein	GO:0005739 (C): mitochondrial carrier protein, putative	K18977	hemopexin	6	34	OG0000405	2	2	2	2	2	1	1	1	1	1	1	1	1	1	1	1	1	1	1	1	1	1	1	3	2	3	2	2	2	2	2	1	1	2	2	2	2	2	1	1	1	1
LmjF.25.1170	ATP synthase subunit beta mitochondrial	GO:0015986 (P): ATP synthase subunit beta, mitochondrial, putative; GO:0046034 (P): ATP synthase subunit beta, mitochondrial, putative; GO:1902600 (P): ATP synthase subunit beta, mitochondrial, putative; GO:0000275 (C): ATP synthase subunit beta, mitochondrial, putative; GO:0005739 (C): ATP synthase subunit beta, mitochondrial, putative; GO:0005743 (C): ATP synthase subunit beta, mitochondrial, p…	K04484	DNA repair protein RadB	0.03	22	OG0000407	1	2	2	2	1	2	1	1	2	1	2	1	2	2	2	2	2	2	2	1	1	2	2	2	1	2	1	2	2	1	1	1	1	1	1	1	1	1	1	1	3	1
LmjF.35.0020	pyruvate kinase	GO:0006096 (P): pyruvate kinase; GO:0000287 (F): pyruvate kinase; GO:0003824 (F): pyruvate kinase; GO:0004743 (F): pyruvate kinase; GO:0030955 (F): pyruvate kinase; GO:0043531 (F): pyruvate kinase	K14451	(3S)-malyl-CoA thioesterase [EC:3.1.2.30]	0.0061	10	OG0000408	1	1	2	2	1	1	2	2	1	3	2	2	2	2	3	1	2	1	2	1	2	2	2	2	1	2	1	1	1	1	1	2	2	1	1	1	1	1	1	1	1	1
LmjF.26.2590	Paraquat-inducible protein A	GO:0005737 (C): Paraquat-inducible protein A, putative; GO:0031981 (C): Paraquat-inducible protein A, putative; GO:0097014 (C): Paraquat-inducible protein A, putative	K03808	paraquat-inducible protein A	1.1e-15	1	OG0000409	2	2	1	1	1	1	1	1	1	1	1	1	1	1	1	1	1	1	1	1	4	1	1	1	1	1	3	1	1	1	2	1	2	3	4	1	1	2	1	4	1	5
LmjF.31.2390	zinc transporter	GO:0006812 (P): zinc transporter, putative; GO:0055085 (P): zinc transporter, putative; GO:0005737 (C): zinc transporter, putative; GO:0016021 (C): zinc transporter, putative; GO:0020022 (C): zinc transporter, putative; GO:0008324 (F): zinc transporter, putative	K09047	cyclic AMP-responsive element-binding protein 5	42	14	OG0000418	2	2	2	1	1	1	1	1	1	1	1	1	0	1	1	1	1	1	1	1	1	1	1	2	2	3	2	1	1	1	2	3	2	2	1	2	2	2	2	1	3	2
LmjF.12.0715	hypothetical protein	missing	-	-	-	0	OG0000421	1	1	1	1	1	1	1	2	1	1	1	1	1	1	7	1	12	1	1	1	4	1	0	1	1	1	1	1	1	1	1	1	1	1	1	1	1	1	1	1	1	1
LmjF.29.2270	acyltransferase	GO:0008152 (P): acyltransferase, putative; GO:0016746 (F): acyltransferase, putative	K08355	arsenite oxidase small subunit [EC:1.20.2.1 1.20.9.1]	24	9	OG0000425	1	2	2	2	1	2	1	2	1	2	1	2	2	2	2	2	2	2	1	1	1	2	2	2	2	1	1	2	2	1	1	1	1	1	1	1	1	1	1	1	1	1
LmjF.31.2350	Symplekin tight junction protein C terminal	GO:0000365 (P): Symplekin tight junction protein C terminal, putative; GO:0006378 (P): Symplekin tight junction protein C terminal, putative; GO:0005634 (C): Symplekin tight junction protein C terminal, putative	K04062	osmotically inducible lipoprotein OsmB	0.44	3	OG0000441	1	1	1	1	1	1	1	1	1	1	2	0	2	1	1	1	1	1	1	1	1	2	1	1	1	1	2	1	1	1	2	2	3	4	3	1	1	1	2	2	3	3
LmjF.31.1780	Sphingosine N-acyltransferase	GO:0046513 (UniProtKB:LAG1_YEAST): P; GO:0005654 (C): Sphingosine N-acyltransferase, putative; GO:0005737 (C): Sphingosine N-acyltransferase, putative; GO:0016021 (C): Sphingosine N-acyltransferase, putative; GO:0061576 (UniProtKB:LAG1_YEAST): C; GO:0050291 (UniProtKB:LAG1_YEAST): F	K05288	GPI ethanolamine phosphate transferase 3 subunit O [EC:2.7.-.-]	0.14	6	OG0000443	2	3	1	1	1	1	1	1	1	1	1	1	1	1	1	1	1	1	1	1	1	1	1	1	1	1	2	1	1	1	1	2	2	4	4	2	1	1	2	2	2	2
LmjF.21.1250	adenylate kinase	GO:0005829 (C): adenylate kinase, putative; GO:0020015 (C): adenylate kinase, putative; GO:0004017 (F): adenylate kinase, putative; GO:0004017 (F): adenylate kinase, putative; GO:0005524 (F): adenylate kinase, putative; GO:0005524 (F): adenylate kinase, putative; GO:0016776 (F): adenylate kinase, putative	K00943	dTMP kinase [EC:2.7.4.9]	84	12	OG0000450	1	2	1	1	1	1	1	1	1	1	1	1	1	1	1	1	1	1	1	1	1	1	1	1	1	1	1	1	1	1	1	3	3	4	2	2	2	2	3	2	2	1
LmjF.35.3080	glycerol kinase glycosomal	GO:0005975 (P): glycerol kinase, glycosomal, putative; GO:0006072 (P): glycerol kinase, glycosomal, putative; GO:0020015 (C): glycerol kinase, glycosomal, putative; GO:0004370 (F): glycerol kinase, glycosomal, putative; GO:0016773 (F): glycerol kinase, glycosomal, putative	K18676	glucosamine kinase [EC:2.7.1.8]	0.11	14	OG0000453	1	1	1	1	1	1	1	1	1	1	1	1	1	1	1	1	1	1	1	1	1	1	1	6	1	2	1	1	1	1	1	5	2	2	1	1	1	1	5	1	1	1
LmjF.06.1180	Nuclear Dbf2-related kinase	GO:0000281 (P): Nuclear Dbf2-related kinase; GO:0006468 (P): Nuclear Dbf2-related kinase; GO:0008283 (P): Nuclear Dbf2-related kinase; GO:0051726 (P): Nuclear Dbf2-related kinase; GO:0005654 (C): Nuclear Dbf2-related kinase; GO:0005737 (C): Nuclear Dbf2-related kinase; GO:0005829 (C): Nuclear Dbf2-related kinase; GO:0097014 (C): Nuclear Dbf2-related kinase; GO:0004672 (F): Nuclear Dbf2-related ki…	K05091	proto-oncogene tyrosine-protein kinase Kit [EC:2.7.10.1]	0.94	484	OG0000454	1	1	1	1	1	1	1	1	1	1	1	1	1	1	1	1	1	1	1	1	1	1	1	1	1	1	2	1	1	1	1	3	2	2	2	3	1	2	2	2	4	3
LmjF.28.2080	DEAD-box ATP-dependent RNA helicase mitochondrial	GO:0016556 (P): DEAD-box ATP-dependent RNA helicase, mitochondrial; GO:0005737 (C): DEAD-box ATP-dependent RNA helicase, mitochondrial; GO:0005739 (C): DEAD-box ATP-dependent RNA helicase, mitochondrial; GO:0031981 (C): DEAD-box ATP-dependent RNA helicase, mitochondrial; GO:0003676 (F): DEAD-box ATP-dependent RNA helicase, mitochondrial; GO:0003724 (F): DEAD-box ATP-dependent RNA helicase, mitoch…	K13026	ATP-dependent RNA helicase DHX57 [EC:3.6.4.13]	28	97	OG0000468	1	2	1	1	1	1	1	1	1	1	1	1	1	1	1	1	1	1	1	1	1	1	1	1	1	1	2	1	1	1	1	2	3	2	2	2	3	1	2	2	2	2
LmjF.15.0890	ATP-binding cassette protein subfamily G member 4	GO:0005635 (C): ATP-binding cassette protein subfamily G, member 4, putative; GO:0016020 (C): ATP-binding cassette protein subfamily G, member 4, putative; GO:0005524 (F): ATP-binding cassette protein subfamily G, member 4, putative; GO:0016887 (F): ATP-binding cassette protein subfamily G, member 4, putative; GO:0042626 (F): ATP-binding cassette protein subfamily G, member 4, putative	K03631	DNA repair protein RecN (Recombination protein N)	88	289	OG0000472	1	13	1	1	1	1	1	1	1	1	1	1	1	1	1	1	1	1	1	1	1	1	1	1	1	1	1	1	1	1	1	1	1	3	2	1	1	1	1	1	2	1
LmjF.35.4990	sphingomyelin/ceramide phosphorylethanolamine synthase bifunctional	GO:0046335 (P): sphingomyelin/ceramide phosphorylethanolamine synthase, bifunctional; GO:0005768 (C): sphingomyelin/ceramide phosphorylethanolamine synthase, bifunctional; GO:0020016 (C): sphingomyelin/ceramide phosphorylethanolamine synthase, bifunctional; GO:0033188 (F): sphingomyelin/ceramide phosphorylethanolamine synthase, bifunctional	K22697	sphingomyelin synthase-related protein 1	1.4e-21	2	OG0000480	1	1	1	1	1	1	1	1	1	1	1	1	1	1	1	1	1	1	1	1	1	1	1	1	1	1	1	1	1	1	1	4	8	3	1	1	1	1	4	1	1	1
LmjF.25.1090	magnesium transporter protein 2	GO:0006812 (P): magnesium transporter protein 2; GO:0030001 (P): magnesium transporter protein 2; GO:0055085 (P): magnesium transporter protein 2; GO:0005783 (C): magnesium transporter protein 2; GO:0016020 (C): magnesium transporter protein 2; GO:0015095 (F): magnesium transporter protein 2; GO:0046583 (F): magnesium transporter protein 2; GO:0046873 (F): magnesium transporter protein 2	K04175	C-X-C chemokine receptor type 1	0.0015	5	OG0000485	2	1	1	1	1	1	1	1	1	1	1	1	1	1	1	1	1	1	1	1	1	1	1	1	1	1	1	1	1	1	1	2	2	2	3	2	2	2	2	4	1	2
LmjF.30.0880	adenosine kinase	GO:0005654 (C): adenosine kinase, putative; GO:0005737 (C): adenosine kinase, putative; GO:0097014 (C): adenosine kinase, putative	K00892	inosine kinase [EC:2.7.1.73]	2.2e-06	25	OG0000491	1	2	1	1	1	1	1	1	1	1	1	1	1	1	1	1	1	1	1	1	1	1	1	1	1	1	2	1	1	2	2	2	2	1	2	2	2	3	2	2	1	2
LmjF.25.2340	AGC essential kinase 1	GO:0000281 (P): AGC essential kinase 1; GO:0006468 (P): AGC essential kinase 1; GO:0005737 (C): AGC essential kinase 1; GO:0031981 (C): AGC essential kinase 1; GO:0097014 (C): AGC essential kinase 1; GO:0004672 (F): AGC essential kinase 1; GO:0004674 (InterPro:IPR008271): F; GO:0005524 (F): AGC essential kinase 1	K15409	serine/threonine-protein kinase SRPK1 [EC:2.7.11.1]	0.12	493	OG0000493	2	1	1	1	1	1	1	1	1	1	1	1	1	1	1	1	1	1	1	1	1	1	1	1	1	1	2	1	1	2	2	1	1	2	2	2	3	2	1	2	2	2
LmjF.28.1150	long-chain-fatty-acid-CoA ligase	GO:0008152 (P): long-chain-fatty-acid-CoA ligase, putative; GO:0005737 (C): long-chain-fatty-acid-CoA ligase, putative; GO:0003824 (F): long-chain-fatty-acid-CoA ligase, putative	K22581	tenuazonic acid synthetase [EC:6.3.2.50]	0.0047	170	OG0000496	1	1	6	1	1	1	1	1	1	1	1	1	1	1	1	1	1	1	1	1	1	1	1	3	2	3	1	1	1	1	2	1	1	2	1	1	1	1	1	1	1	1
LmjF.31.2590	TerD domain containing protein	missing	K09799	uncharacterized protein	7e-05	3	OG0000500	1	1	1	1	1	1	1	2	1	1	1	1	1	1	1	1	1	1	1	1	1	2	1	1	1	2	3	1	1	2	1	3	2	3	1	1	1	1	2	2	1	1
LmjF.18.0270	glycogen synthase kinase 3	GO:0006468 (P): glycogen synthase kinase 3, putative; GO:0010389 (P): glycogen synthase kinase 3, putative; GO:0005634 (C): glycogen synthase kinase 3, putative; GO:0005737 (C): glycogen synthase kinase 3, putative; GO:0031981 (C): glycogen synthase kinase 3, putative; GO:0097014 (C): glycogen synthase kinase 3, putative; GO:0097542 (C): glycogen synthase kinase 3, putative; GO:0004672 (F): glyco…	K05117	c-mer proto-oncogene tyrosine kinase [EC:2.7.10.1]	59	469	OG0000514	1	1	1	1	1	1	1	1	1	1	1	1	1	1	1	1	1	1	1	1	1	1	2	1	1	1	2	1	1	1	1	3	2	2	2	2	2	1	2	2	1	2
LmjF.31.2610	RNA polymerase ii largest subunit	GO:0006351 (P): RNA polymerase ii largest subunit; GO:0005654 (C): RNA polymerase ii largest subunit; GO:0003677 (F): RNA polymerase ii largest subunit; GO:0003899 (F): RNA polymerase ii largest subunit	K03969	phage shock protein A	11	10	OG0000515	1	1	1	1	1	1	1	2	1	1	2	1	1	1	1	1	1	1	1	1	1	3	1	1	1	1	1	1	1	2	1	3	2	3	1	1	1	1	2	1	2	1
LmjF.20.0850	pseudouridine synthase TruD	GO:0001522 (P): pseudouridine synthase TruD, putative; GO:0006399 (PANTHER:PTHR13326): P; GO:0009451 (P): pseudouridine synthase TruD, putative; GO:0005737 (C): pseudouridine synthase TruD, putative; GO:0003723 (F): pseudouridine synthase TruD, putative; GO:0009982 (F): pseudouridine synthase TruD, putative	K06176	tRNA pseudouridine13 synthase [EC:5.4.99.27]	9.8e-45	1	OG0000529	1	1	1	1	1	1	1	1	1	1	1	1	1	1	1	1	1	1	1	1	1	1	1	1	1	1	1	1	1	2	1	2	1	3	1	4	2	1	1	2	4	1
LmjF.09.1240	ATP-dependent helicase	GO:0005634 (C): ATP-dependent helicase, putative; GO:0005654 (C): ATP-dependent helicase, putative	K06662	cell cycle checkpoint protein	55	16	OG0000530	1	1	2	1	1	1	1	1	0	1	2	1	1	1	2	2	1	1	1	1	4	2	1	5	1	1	1	1	1	1	1	1	1	2	1	1	1	1	1	1	1	1
LmjF.22.1500	ATP-dependent DEAD/H RNA helicase	GO:0005737 (C): ATP-dependent DEAD/H RNA helicase, putative; GO:0003676 (F): ATP-dependent DEAD/H RNA helicase, putative; GO:0004386 (F): ATP-dependent DEAD/H RNA helicase, putative; GO:0005524 (F): ATP-dependent DEAD/H RNA helicase, putative	K22754	E3 ubiquitin-protein ligase RNF213 [EC:2.3.2.27]	25	45	OG0000531	1	2	1	1	1	1	1	1	1	1	1	1	1	1	1	1	1	1	1	1	1	2	1	1	1	2	1	1	1	1	1	1	1	7	3	1	2	1	1	1	1	1
LmjF.31.2970	acetyl-CoA carboxylase	GO:0006633 (P): acetyl-CoA carboxylase; GO:0009372 (P): acetyl-CoA carboxylase; GO:0030497 (P): acetyl-CoA carboxylase; GO:0005737 (C): acetyl-CoA carboxylase; GO:0009343 (InterPro:IPR000022): C; GO:0020015 (C): acetyl-CoA carboxylase; GO:0003989 (UniProtKB:Q00955): F; GO:0003989 (F): acetyl-CoA carboxylase; GO:0004075 (InterPro:IPR000022): F; GO:0005524 (F): acetyl-CoA carboxylase; GO:0005524 (F…	K11540	carbamoyl-phosphate synthase / aspartate carbamoyltransferase / dihydroorotase [EC:6.3.5.5 2.1.3.2 3.5.2.3]	0.0086	44	OG0000534	1	1	1	1	1	1	1	1	1	3	1	1	1	1	1	1	1	1	1	1	1	2	1	1	1	1	1	1	1	3	2	1	1	2	1	2	2	1	1	2	3	1
LmjF.30.1810	Zeta toxin	GO:0005930 (C): Zeta toxin, putative	K07346	fimbrial chaperone protein	20	33	OG0000542	1	2	1	1	1	1	1	1	1	1	2	1	1	1	1	1	1	1	1	1	1	1	1	1	1	2	1	1	1	1	1	1	1	3	2	1	4	1	1	1	1	1
LmjF.02.0690	hypothetical protein	GO:0005930 (C): hypothetical protein, conserved	K11558	kinetochore protein Spc25, fungi type	20	11	OG0000543	1	1	1	1	1	1	1	2	1	2	1	1	3	2	3	1	2	0	1	1	2	1	2	2	1	1	1	1	1	1	1	1	1	2	1	1	1	1	1	1	1	1
LmjF.30.0020	cyclophilin 9	GO:0000413 (P): cyclophilin 9, putative; GO:0005930 (C): cyclophilin 9, putative; GO:0003755 (F): cyclophilin 9, putative	K00801	farnesyl-diphosphate farnesyltransferase [EC:2.5.1.21]	22	22	OG0000547	1	5	1	1	1	1	1	1	1	1	1	1	1	1	1	1	1	1	1	1	1	1	1	1	1	1	1	1	1	1	1	5	1	1	1	1	1	1	3	1	2	1
LmjF.01.0810	calcium/potassium channel CAKC	GO:0006813 (P): calcium/potassium channel (CAKC), putative; GO:0005737 (C): calcium/potassium channel (CAKC), putative; GO:0016020 (C): calcium/potassium channel (CAKC), putative	K07680	two-component system, NarL family, sensor histidine kinase ComP [EC:2.7.13.3]	20	44	OG0000549	1	2	1	1	1	1	1	1	1	1	1	1	1	1	1	1	1	1	1	1	1	2	1	2	1	1	1	1	1	2	1	1	1	1	1	1	1	1	1	6	1	2
LmjF.21.1540	Sec8 exocyst complex component specific domain containing protein	GO:0006904 (P): Sec8 exocyst complex component specific domain containing protein, putative; GO:0015031 (P): Sec8 exocyst complex component specific domain containing protein, putative; GO:0000145 (C): Sec8 exocyst complex component specific domain containing protein, putative; GO:0005737 (C): Sec8 exocyst complex component specific domain containing protein, putative	K02999	DNA-directed RNA polymerase I subunit RPA1 [EC:2.7.7.6]	7.7	87	OG0000559	1	4	1	1	1	1	1	1	2	1	1	1	1	1	1	1	1	1	1	1	1	1	1	1	1	1	1	1	1	1	2	2	1	1	2	2	3	1	1	1	1	1
LmjF.22.0730	cytoskeleton associated protein	GO:0005737 (C): cytoskeleton associated protein, putative; GO:0031981 (C): cytoskeleton associated protein, putative; GO:0097014 (C): cytoskeleton associated protein, putative	K04287	G protein-coupled receptor 50	3.1	19	OG0000560	1	1	1	1	1	1	1	1	1	1	1	0	1	1	1	1	1	1	1	1	1	1	1	1	1	2	1	1	1	1	1	2	1	2	1	2	2	2	2	2	2	1
LmjF.26.1790	Nucleolar protein 287	GO:0005634 (C): Nucleolar protein 287, putative; GO:0005488 (F): Nucleolar protein 287, putative	K08054	calnexin	58	7	OG0000561	1	2	1	1	1	1	1	1	1	1	1	1	1	1	1	1	1	1	1	1	1	1	1	1	1	1	1	1	1	2	1	1	1	3	4	1	2	2	1	1	1	1
LmjF.36.3120	hypothetical protein	GO:0010608 (P): hypothetical protein, conserved; GO:0060285 (P): hypothetical protein, conserved	K08219	MFS transporter, UMF2 family, putative MFS family transporter protein	13	6	OG0000565	1	1	1	1	1	1	1	1	1	1	1	1	1	1	1	1	1	1	1	1	1	1	1	1	1	1	1	1	1	1	1	1	1	1	1	1	1	1	1	1	1	1
LmjF.26.2270	hypothetical protein	GO:0005739 (C): hypothetical protein, conserved; GO:0003735 (F): hypothetical protein, conserved	K17412	small subunit ribosomal protein S34	1.8e-10	1	OG0000575	1	1	1	1	1	1	1	1	1	1	1	1	1	1	1	1	1	1	1	1	1	1	1	1	1	1	1	1	1	1	1	1	1	1	1	3	1	7	1	2	2	1
LmjF.06.1070	deoxyribose-phosphate aldolase	GO:0009264 (P): deoxyribose-phosphate aldolase, putative; GO:0010608 (P): deoxyribose-phosphate aldolase, putative; GO:0005737 (C): deoxyribose-phosphate aldolase, putative; GO:0020015 (C): deoxyribose-phosphate aldolase, putative; GO:0004139 (F): deoxyribose-phosphate aldolase, putative; GO:0016829 (F): deoxyribose-phosphate aldolase, putative	K01631	2-dehydro-3-deoxyphosphogalactonate aldolase [EC:4.1.2.21]	0.00014	2	OG0000579	1	1	2	1	1	1	1	1	1	1	1	1	1	1	1	1	1	1	1	1	1	1	1	2	2	3	1	1	1	1	1	1	1	1	1	1	1	2	1	2	1	1
LmjF.32.0820	CYC2-like cyclin	GO:0000079 (P): CYC2-like cyclin, putative; GO:0000307 (C): CYC2-like cyclin, putative; GO:0005741 (C): CYC2-like cyclin, putative; GO:0019901 (F): CYC2-like cyclin, putative; GO:0030332 (F): CYC2-like cyclin, putative	K22531	ATPase family AAA domain-containing protein 2 [EC:3.6.1.-]	0.0079	9	OG0000580	1	2	1	1	1	1	1	1	1	1	1	1	1	1	1	1	1	1	1	1	1	1	1	1	1	1	1	1	1	1	1	2	2	1	2	1	1	2	2	3	2	1
LmjF.22.0720	50S ribosome-binding GTPase	GO:0005762 (C): 50S ribosome-binding GTPase, putative; GO:0005525 (F): 50S ribosome-binding GTPase, putative	K05666	ATP-binding cassette, subfamily C (CFTR/MRP), member 2	35	27	OG0000581	1	1	1	1	1	1	1	2	2	3	1	1	1	1	2	1	2	1	2	1	2	2	1	1	1	1	1	1	1	1	1	1	1	1	1	1	1	1	1	1	1	1
LmjF.03.0870	hypothetical protein	GO:0005515 (F): hypothetical protein, conserved	K22665	NACHT, LRR and PYD domains-containing protein 13	3.4	87	OG0000587	1	1	1	1	1	1	1	1	1	1	1	1	1	1	1	1	1	1	1	1	1	1	1	1	1	1	2	1	1	1	1	1	1	1	2	2	3	5	1	1	1	1
LmjF.14.0990	ADP/ATP mitochondrial carrier-like protein	GO:0005739 (C): ADP/ATP mitochondrial carrier-like protein	K15102	solute carrier family 25 (mitochondrial phosphate transporter), member 3	0.0037	35	OG0000589	1	1	1	1	1	1	1	1	1	1	1	1	1	1	1	1	1	1	1	1	1	1	1	1	1	2	2	1	1	1	1	1	1	2	2	2	2	2	1	2	1	2
LmjF.21.0885	mis-match repair protein	GO:0006298 (P): mis-match repair protein, putative; GO:0005737 (C): mis-match repair protein, putative; GO:0005524 (F): mis-match repair protein, putative; GO:0030983 (F): mis-match repair protein, putative	K20364	multiple coagulation factor deficiency protein 2	1.8	55	OG0000590	1	2	1	1	1	1	1	1	1	1	2	1	1	1	1	1	1	1	1	1	1	1	1	1	1	2	1	1	1	1	1	2	1	1	1	2	2	4	1	1	1	1
LmjF.31.0090	hypothetical protein	missing	-	-	-	0	OG0000591	1	3	1	1	1	1	1	1	1	1	1	1	1	1	1	1	1	1	1	1	1	1	1	1	1	1	1	1	1	1	2	3	2	3	1	1	1	1	2	1	1	1
LmjF.19.0260	C-terminal motor kinesin	GO:0006886 (P): C-terminal motor kinesin, putative; GO:0007018 (P): C-terminal motor kinesin, putative; GO:0005737 (C): C-terminal motor kinesin, putative; GO:0005871 (C): C-terminal motor kinesin, putative; GO:0003777 (F): C-terminal motor kinesin, putative; GO:0005524 (F): C-terminal motor kinesin, putative; GO:0008017 (F): C-terminal motor kinesin, putative	K06666	general transcriptional corepressor TUP1	82	86	OG0000595	1	3	1	1	1	1	1	1	1	1	1	1	1	1	1	1	1	1	1	1	1	1	1	1	1	2	1	1	1	1	1	2	1	2	2	2	1	1	1	1	3	1
LmjF.04.1220	hypothetical protein	GO:0005737 (C): hypothetical protein, conserved	K22267	starch-binding domain-containing protein 1	73	202	OG0000596	1	3	1	1	1	1	1	1	1	1	3	1	1	1	1	1	1	1	1	1	1	1	1	1	1	3	1	1	1	1	1	1	1	1	1	2	1	1	1	1	3	1
LmjF.30.0840	50S ribosome-binding GTPase	missing	K24104	GPN-loop GTPase	45	20	OG0000601	1	1	1	1	1	1	1	1	1	1	1	1	1	1	1	1	1	1	1	1	1	1	1	1	1	1	1	1	1	1	1	3	2	2	1	2	1	1	2	1	2	1
LmjF.30.1280	vacuolar assembly protein vps41	GO:0005515 (F): vacuolar assembly protein vps41, putative	K15712	E3 ubiquitin-protein ligase TTC3 [EC:2.3.2.27]	0.2	37	OG0000602	1	1	1	1	1	1	1	1	1	1	2	1	1	1	1	1	1	1	1	1	1	1	1	1	1	4	1	1	1	1	1	1	1	2	1	2	2	1	1	1	2	1
LmjF.24.0300	hypothetical protein	GO:0005737 (C): hypothetical protein, conserved; GO:0005488 (F): hypothetical protein, conserved	K10421	CAP-Gly domain-containing linker protein 1	11	44	OG0000603	1	1	2	1	1	1	1	1	1	1	1	1	1	1	1	1	1	1	1	1	1	1	1	1	1	2	1	1	1	1	1	1	1	2	1	3	1	1	1	1	3	1
LmjF.35.0820	aspartate aminotransferase	GO:0009058 (P): aspartate aminotransferase, putative; GO:0019509 (P): aspartate aminotransferase, putative; GO:0005737 (C): aspartate aminotransferase, putative; GO:0097014 (C): aspartate aminotransferase, putative; GO:0030170 (F): aspartate aminotransferase, putative	K14260	alanine-synthesizing transaminase [EC:2.6.1.66 2.6.1.2]	28	24	OG0000604	1	1	2	1	2	1	1	1	1	1	1	1	1	1	1	1	1	1	1	1	1	1	1	2	1	2	1	1	1	1	1	1	1	1	1	1	1	1	1	1	1	2
LmjF.31.2840	hypothetical protein	missing	K17481	myosin XVI	0.14	1	OG0000607	1	1	1	1	1	1	1	1	1	1	1	1	1	1	1	1	1	1	1	1	1	1	1	1	1	1	1	1	1	2	2	2	2	4	1	1	1	1	2	1	1	1
LmjF.11.0210	acidocalcisomal pyrophosphatase	GO:0006796 (P): acidocalcisomal pyrophosphatase; GO:0005737 (C): acidocalcisomal pyrophosphatase; GO:0005737 (C): acidocalcisomal pyrophosphatase; GO:0020022 (C): acidocalcisomal pyrophosphatase; GO:0000287 (F): acidocalcisomal pyrophosphatase; GO:0004427 (F): acidocalcisomal pyrophosphatase; GO:0004427 (F): acidocalcisomal pyrophosphatase; GO:0005509 (F): acidocalcisomal pyrophosphatase; GO:0008…	K17336	plastin-3	0.0086	15	OG0000608	1	1	1	1	1	1	1	1	1	1	1	1	1	1	1	1	1	1	1	1	1	1	1	1	1	1	1	1	1	1	1	2	2	2	1	1	1	1	2	1	1	4
LmjF.11.0060	eukaryotic translation initiation factor 2-alpha kinase	GO:0006468 (P): eukaryotic translation initiation factor 2-alpha kinase, putative; GO:0005737 (C): eukaryotic translation initiation factor 2-alpha kinase, putative; GO:0004672 (F): eukaryotic translation initiation factor 2-alpha kinase, putative; GO:0005515 (F): eukaryotic translation initiation factor 2-alpha kinase, putative; GO:0005524 (F): eukaryotic translation initiation factor 2-alpha ki…	K05088	proto-oncogene tyrosine-protein kinase ROS [EC:2.7.10.1]	0.55	418	OG0000609	1	1	1	1	1	1	1	1	2	1	1	1	1	1	1	1	1	1	1	1	1	1	1	1	1	1	1	1	1	1	1	2	1	2	1	2	2	1	1	1	3	1
LmjF.02.0120	phosphatidylinositol kinase related protein	GO:0048015 (P): phosphatidylinositol kinase related protein, putative; GO:0005634 (C): phosphatidylinositol kinase related protein, putative; GO:0005737 (C): phosphatidylinositol kinase related protein, putative; GO:0005515 (F): phosphatidylinositol kinase related protein, putative; GO:0016773 (InterPro:IPR000403): F	K14150	dense granule protein 5	1.2	15	OG0000611	1	2	1	1	1	1	1	1	1	1	1	1	1	1	1	1	1	1	1	1	1	1	1	1	1	1	1	1	2	1	1	1	1	2	1	2	2	2	1	2	2	1
LmjF.36.3170	CobW/HypB/UreG nucleotide-binding domain containing protein	missing	K03556	LuxR family transcriptional regulator, maltose regulon positive regulatory protein	36	23	OG0000612	1	1	1	1	1	1	1	1	1	1	1	1	1	1	1	1	1	1	1	1	1	1	1	1	1	1	1	1	1	1	1	1	1	1	1	1	1	1	1	1	1	1
LmjF.01.0460	conserved protein	GO:0009372 (P): conserved protein; GO:0010608 (P): conserved protein; GO:0044145 (P): conserved protein; GO:0005737 (C): conserved protein; GO:0003729 (F): conserved protein	K02223	circadian locomoter output cycles kaput protein [EC:2.3.1.48]	3.9	13	OG0000621	1	1	1	1	1	1	1	1	1	1	2	1	1	1	1	1	1	1	1	1	1	1	2	1	1	1	1	1	1	1	1	1	1	2	2	2	1	3	1	1	2	1
LmjF.07.0480	Dynein heavy chain N-terminal region 2	GO:0005737 (C): Dynein heavy chain, N-terminal region 2, putative	K06247	laminin, gamma 3	6.4	32	OG0000622	1	2	1	1	1	1	1	1	1	1	1	1	1	1	1	1	1	1	1	1	1	1	2	1	1	1	1	1	1	2	2	2	1	2	1	2	1	1	1	1	2	1
LmjF.34.3190	NAD dependent epimerase/dehydratase family	GO:0010608 (P): NAD dependent epimerase/dehydratase family, putative; GO:0005739 (C): NAD dependent epimerase/dehydratase family, putative; GO:0005741 (C): NAD dependent epimerase/dehydratase family, putative; GO:0003824 (F): NAD dependent epimerase/dehydratase family, putative; GO:0050662 (F): NAD dependent epimerase/dehydratase family, putative	K19548	dihydroanticapsin dehydrogenase [EC:1.1.1.385]	0.0094	57	OG0000635	1	3	1	1	1	1	1	1	1	1	1	1	1	1	1	1	1	1	1	1	1	1	1	1	1	2	1	1	1	1	1	1	1	1	2	1	1	2	1	1	1	2
LmjF.31.2860	tousled-like kinase II	GO:0006260 (P): tousled-like kinase II, putative; GO:0006281 (P): tousled-like kinase II, putative; GO:0006468 (P): tousled-like kinase II, putative; GO:0006468 (P): tousled-like kinase II, putative; GO:0007059 (P): tousled-like kinase II, putative; GO:0043987 (P): tousled-like kinase II, putative; GO:0051225 (P): tousled-like kinase II, putative; GO:0000922 (C): tousled-like kinase II, putative;…	K11547	kinetochore protein NDC80	2.6e+02	458	OG0000636	1	1	1	1	1	1	1	1	1	1	1	1	1	1	1	1	1	1	1	1	1	1	1	1	1	1	1	1	1	1	2	2	2	4	1	1	1	1	2	1	1	1
LmjF.05.0480	monocarboxylate transporter-like protein	GO:0055085 (P): monocarboxylate transporter-like protein; GO:0016021 (C): monocarboxylate transporter-like protein	K18926	MFS transporter, DHA2 family, lincomycin resistance protein	5.2	57	OG0000637	1	2	1	1	1	1	1	1	1	1	1	1	1	1	1	1	1	1	1	1	1	1	1	1	1	1	1	1	1	1	1	2	1	2	3	1	1	1	1	2	1	2
LmjF.12.1300	SET domain containing protein	GO:0005737 (C): SET domain containing protein, putative; GO:0005515 (F): SET domain containing protein, putative	K11372	HAT1-interacting factor 1	4.2	29	OG0000638	1	2	1	1	1	1	1	1	1	1	1	1	1	1	1	1	1	1	1	1	1	1	1	1	1	1	3	1	1	1	1	1	1	3	1	1	2	1	1	2	1	1
LmjF.36.1630	clathrin heavy chain	GO:0006886 (P): clathrin heavy chain, putative; GO:0016192 (P): clathrin heavy chain, putative; GO:0048268 (P): clathrin heavy chain, putative; GO:0030130 (C): clathrin heavy chain, putative; GO:0030132 (C): clathrin heavy chain, putative; GO:0051286 (C): clathrin heavy chain, putative; GO:0071439 (C): clathrin heavy chain, putative; GO:0003729 (F): clathrin heavy chain, putative; GO:0005198 (F):…	K02382	flagellar protein FlbA	0.31	12	OG0000641	1	1	1	1	1	1	1	1	1	1	1	1	1	1	1	1	1	1	1	1	1	1	1	1	1	1	1	1	1	1	1	3	1	2	1	3	1	1	1	1	3	1
LmjF.11.1000	pyruvate phosphate dikinase	GO:0006090 (P): pyruvate phosphate dikinase, putative; GO:0006094 (P): pyruvate phosphate dikinase, putative; GO:0016310 (P): pyruvate phosphate dikinase, putative; GO:0020015 (C): pyruvate phosphate dikinase, putative; GO:0003824 (F): pyruvate phosphate dikinase, putative; GO:0004743 (F): pyruvate phosphate dikinase, putative; GO:0005524 (F): pyruvate phosphate dikinase, putative; GO:0016301 (F)…	K09012	DeoR family transcriptional regulator, suf operon transcriptional repressor	0.0068	13	OG0000642	1	1	2	1	1	1	1	1	1	1	1	1	1	1	1	1	1	1	1	1	1	1	1	3	1	2	1	1	1	1	1	1	1	1	1	1	1	2	1	1	1	1
LmjF.29.2510	ATP-dependent 6-phosphofructokinase glycosomal	GO:0006096 (P): ATP-dependent 6-phosphofructokinase, glycosomal; GO:0020015 (C): ATP-dependent 6-phosphofructokinase, glycosomal; GO:0003872 (F): ATP-dependent 6-phosphofructokinase, glycosomal; GO:0005524 (F): ATP-dependent 6-phosphofructokinase, glycosomal	K22223	phosphoglycolate phosphatase [EC:3.1.3.18]	14	6	OG0000653	1	2	2	1	1	1	1	1	1	1	1	1	1	1	1	1	1	1	1	1	1	1	1	2	1	3	1	1	1	1	1	1	1	1	1	1	1	1	1	1	1	1
LmjF.29.2240	Aminopeptidase M1	GO:0008237 (F): Aminopeptidase M1, putative; GO:0008270 (F): Aminopeptidase M1, putative	K17756	long-chain-alcohol oxidase [EC:1.1.3.20]	16	19	OG0000654	1	1	1	1	1	1	1	1	1	1	1	1	1	1	1	1	1	1	1	1	1	1	1	1	1	2	1	2	2	1	1	2	2	1	1	1	2	1	2	1	1	1
LmjF.35.2150	short chain dehydrogenase	GO:0005737 (C): short chain dehydrogenase, putative; GO:0005741 (C): short chain dehydrogenase, putative; GO:0020015 (C): short chain dehydrogenase, putative	K12860	pre-mRNA-splicing factor CDC5/CEF1	35	132	OG0000657	1	1	2	1	1	1	1	1	1	1	1	1	1	1	1	1	1	1	1	1	1	1	1	1	1	2	1	1	1	2	1	1	1	1	1	2	2	1	1	1	1	1
LmjF.31.2370	hypothetical protein	GO:0005515 (F): hypothetical protein, conserved	K10259	F-box and WD-40 domain protein MET30	0.73	104	OG0000658	1	1	1	1	1	1	1	1	1	1	1	1	1	1	1	1	1	1	1	1	1	1	1	1	1	1	1	1	1	1	1	2	2	2	1	1	1	1	2	1	1	4
LmjF.25.1630	diacylglycerol acyltransferase	GO:0046467 (P): diacylglycerol acyltransferase, putative; GO:0005737 (C): diacylglycerol acyltransferase, putative; GO:0097014 (C): diacylglycerol acyltransferase, putative; GO:0004144 (F): diacylglycerol acyltransferase, putative; GO:0016747 (F): diacylglycerol acyltransferase, putative	K00655	1-acyl-sn-glycerol-3-phosphate acyltransferase [EC:2.3.1.51]	0.0018	9	OG0000659	1	2	1	1	1	1	1	1	1	1	1	1	1	1	1	1	1	1	1	1	1	1	1	1	1	1	1	1	1	1	1	1	1	1	4	1	2	3	1	1	1	1
LmjF.20.0640	kinesin heavy chain	GO:0007018 (P): kinesin heavy chain, putative; GO:0005737 (C): kinesin heavy chain, putative; GO:0005871 (C): kinesin heavy chain, putative; GO:0003777 (F): kinesin heavy chain, putative; GO:0005524 (F): kinesin heavy chain, putative; GO:0008017 (F): kinesin heavy chain, putative	K06400	site-specific DNA recombinase	17	69	OG0000660	1	2	1	1	2	1	1	1	1	1	1	1	1	1	1	1	1	1	1	1	1	1	1	1	1	2	1	1	1	1	1	2	1	2	1	1	2	1	1	2	1	1
LmjF.35.1470	choline/ethanolamine kinase	GO:0006646 (P): choline/ethanolamine kinase, putative; GO:0006656 (P): choline/ethanolamine kinase, putative; GO:0004103 (F): choline/ethanolamine kinase, putative; GO:0004305 (F): choline/ethanolamine kinase, putative	K07251	thiamine kinase [EC:2.7.1.89]	8.5e-14	4	OG0000661	1	1	1	1	1	1	1	1	1	1	1	1	1	1	1	1	1	1	1	1	1	1	1	1	1	1	1	1	1	1	1	1	1	2	1	3	2	1	1	1	2	2
LmjF.31.3150	hypothetical protein	GO:0005737 (C): hypothetical protein, conserved; GO:0005930 (C): hypothetical protein, conserved	K10405	kinesin family member C1	1.7e+03	35	OG0000664	1	1	1	1	1	1	1	1	1	2	1	1	1	1	1	1	1	1	1	1	1	1	1	1	1	1	1	1	1	1	2	2	2	3	1	1	1	1	2	1	1	1
LmjF.16.0380	tubulin tyrosine ligase	GO:0006464 (P): tubulin tyrosine ligase, putative; GO:0005737 (C): tubulin tyrosine ligase, putative	K11236	cell division control protein 24	0.32	20	OG0000666	1	1	1	1	1	1	1	1	1	1	1	1	1	1	1	1	1	1	1	1	2	1	1	1	1	1	1	1	1	1	1	1	1	2	2	2	2	1	1	2	1	2
LmjF.02.0240	glycosyltransferase GlcNAc	missing	K19151	small toxic protein IbsC	4.1	4	OG0000669	1	2	1	1	1	1	1	1	1	1	1	1	1	1	1	1	1	1	1	1	1	1	1	2	1	1	2	1	1	1	1	1	1	1	1	1	1	1	1	1	1	1
LmjF.30.3490	lorien protein	GO:0008270 (F): lorien protein	K15711	SWI/SNF-related matrix-associated actin-dependent regulator of chromatin subfamily A3 [EC:3.6.4.- 2.3.2.27]	13	24	OG0000670	1	2	1	1	1	1	1	2	1	1	1	1	1	1	2	1	2	1	1	1	1	1	2	1	1	1	1	1	1	1	1	1	1	3	1	1	1	1	1	1	1	1
LmjF.19.0090	hypothetical protein	missing	K09531	DnaJ homolog subfamily C member 11	3.3	8	OG0000671	1	2	1	1	1	1	1	1	1	1	1	1	1	1	1	1	1	1	1	1	1	1	1	1	1	1	1	1	1	1	1	3	2	1	1	1	2	1	2	1	2	1
LmjF.30.1990	cyclosome subunit-like protein	GO:0005737 (C): cyclosome subunit-like protein	K03032	26S proteasome regulatory subunit N2	11	3	OG0000674	1	3	1	1	1	1	1	1	1	1	1	1	1	1	1	1	1	1	1	1	1	1	1	1	1	2	1	1	1	1	1	1	1	3	1	1	2	1	1	1	1	1
LmjF.19.0550	metallo- peptidase Clan MG Family M24	GO:0006508 (P): metallo- peptidase, Clan MG, Family M24; GO:0005737 (C): metallo- peptidase, Clan MG, Family M24; GO:0004177 (F): metallo- peptidase, Clan MG, Family M24; GO:0008235 (F): metallo- peptidase, Clan MG, Family M24	K23309	zinc finger HIT domain-containing protein 3	0.0024	12	OG0000675	1	2	1	1	1	1	1	1	1	1	1	1	1	1	1	2	1	1	1	1	1	2	1	1	1	1	1	1	1	1	1	3	1	1	1	1	1	1	1	1	2	1
LmjF.24.1070	hypothetical protein	missing	K03529	chromosome segregation protein	81	2	OG0000677	1	2	1	1	1	1	2	1	1	1	1	1	1	1	1	1	1	1	1	1	1	1	1	1	1	1	1	1	1	1	2	1	1	1	1	2	1	3	1	1	1	1
LmjF.17.0640	VID27 cytoplasmic protein	GO:0005515 (F): VID27 cytoplasmic protein, putative	K14552	NET1-associated nuclear protein 1 (U3 small nucleolar RNA-associated protein 17)	0.07	4	OG0000680	1	1	1	1	1	1	1	1	1	1	1	1	1	1	1	1	1	1	1	1	1	1	1	1	1	1	1	1	1	1	1	1	1	2	1	3	2	2	1	1	2	1
LmjF.21.1210	thymidine kinase	GO:0006220 (P): thymidine kinase, putative; GO:0010139 (P): thymidine kinase, putative; GO:0005634 (C): thymidine kinase, putative; GO:0005829 (C): thymidine kinase, putative; GO:0004797 (F): thymidine kinase, putative; GO:0004797 (F): thymidine kinase, putative; GO:0005524 (F): thymidine kinase, putative	K00857	thymidine kinase [EC:2.7.1.21]	1.9e-75	1	OG0000683	1	1	1	1	1	1	1	1	1	1	1	1	1	1	1	1	1	1	1	1	1	1	1	1	1	1	1	1	1	1	1	1	1	4	2	1	1	1	1	2	1	2
LmjF.31.1710	hypothetical protein	missing	K13908	mucin-5B	2.3	2	OG0000684	1	1	1	1	1	1	1	1	1	1	1	1	1	2	1	1	1	1	1	1	1	1	1	1	1	3	1	1	1	1	1	1	1	4	1	1	1	1	1	1	1	1
LmjF.31.2720	Regulator of chromosome condensation RCC1 repeat	GO:0005737 (C): Regulator of chromosome condensation (RCC1) repeat, putative; GO:0005739 (C): Regulator of chromosome condensation (RCC1) repeat, putative; GO:0020023 (C): Regulator of chromosome condensation (RCC1) repeat, putative; GO:0031981 (C): Regulator of chromosome condensation (RCC1) repeat, putative	K15072	SCF-associated factor 1	0.00082	17	OG0000685	1	2	1	1	1	1	1	1	1	1	1	1	1	1	1	1	1	1	1	1	1	1	1	1	1	1	1	1	1	1	2	1	1	4	1	1	1	2	1	1	1	1
LmjF.36.3200	DNA topoisomerase III	GO:0006265 (P): DNA topoisomerase III, putative; GO:0005694 (C): DNA topoisomerase III, putative; GO:0005737 (C): DNA topoisomerase III, putative; GO:0031981 (C): DNA topoisomerase III, putative; GO:0097014 (C): DNA topoisomerase III, putative; GO:0003677 (F): DNA topoisomerase III, putative; GO:0003916 (F): DNA topoisomerase III, putative; GO:0008270 (F): DNA topoisomerase III, putative	K18417	ERI1 exoribonuclease 2 [EC:3.1.-.-]	0.00046	6	OG0000691	1	1	1	1	1	1	1	1	1	1	1	1	1	1	1	1	1	1	1	1	1	1	1	1	1	1	1	1	1	1	1	1	1	1	1	1	1	1	1	1	1	1
LmjF.36.3100	ATP synthase	GO:0015991 (P): ATP synthase, putative; GO:0005737 (C): ATP synthase, putative; GO:0020015 (C): ATP synthase, putative; GO:0033178 (C): ATP synthase, putative; GO:0046961 (F): ATP synthase, putative	K02107	V/A-type H+/Na+-transporting ATPase subunit G/H	99	25	OG0000692	1	1	1	1	1	1	1	1	1	1	1	1	1	1	1	1	1	1	1	1	1	1	1	1	1	1	1	1	1	1	1	1	1	1	1	1	1	1	1	1	1	1
LmjF.36.3850	Snf7	GO:0007034 (P): Snf7, putative	K02407	flagellar hook-associated protein 2	28	30	OG0000693	1	1	2	1	1	1	1	1	1	1	1	1	1	1	1	1	1	1	1	1	1	1	1	2	1	2	1	1	1	1	1	1	1	2	1	1	1	1	1	1	1	1
LmjF.15.1560	condensin subunit 1	GO:0005634 (C): condensin subunit 1, putative; GO:0005488 (F): condensin subunit 1, putative	K14827	pre-rRNA-processing protein IPI1	1.6	9	OG0000696	1	1	1	1	1	1	1	1	1	1	1	1	1	1	1	1	1	1	1	1	1	1	1	1	1	1	1	1	1	2	4	1	1	2	2	1	1	1	1	1	1	1
LmjF.26.2370	SPRY domain/HECT-domain ubiquitin-transferase	GO:0004842 (F): SPRY domain/HECT-domain (ubiquitin-transferase), putative; GO:0005515 (F): SPRY domain/HECT-domain (ubiquitin-transferase), putative	K12793	TAK1-binding protein 3	1.3	27	OG0000698	1	3	1	1	1	1	1	1	1	1	1	1	1	1	1	1	1	1	1	1	1	1	1	1	1	1	1	2	1	1	1	1	1	2	1	1	1	2	1	1	2	1
LmjF.11.0380	Domain of unknown function_DUF2779	GO:0005737 (C): Domain of unknown function(DUF2779), putative	K17704	amyloid beta A4 precursor protein-binding family B member 1-interacting protein	1.8	2	OG0000702	1	1	1	1	1	1	1	1	1	1	1	1	1	1	1	1	1	1	1	1	2	1	1	1	1	1	1	1	1	1	1	1	1	3	1	2	1	1	1	2	2	1
LmjF.18.0090	alpha glucosidase II subunit	GO:0005975 (P): alpha glucosidase II subunit, putative; GO:0003824 (F): alpha glucosidase II subunit, putative; GO:0004553 (F): alpha glucosidase II subunit, putative; GO:0030246 (F): alpha glucosidase II subunit, putative	K22307	1,3-alpha-isomaltosidase [EC:3.2.1.204]	3e-36	11	OG0000703	1	2	2	1	1	1	1	1	1	1	1	1	1	1	1	1	1	1	1	1	1	1	1	2	1	1	1	1	1	1	1	1	1	1	1	1	1	1	1	1	2	1
LmjF.18.0820	hypothetical protein	GO:0005737 (C): hypothetical protein, conserved; GO:0005488 (F): hypothetical protein, conserved	K16803	cytoskeleton-associated protein 5	23	8	OG0000704	1	1	1	1	1	1	1	1	1	1	1	1	1	1	1	1	1	1	1	1	1	1	1	1	1	2	2	1	1	1	1	1	1	2	2	2	1	1	1	1	2	1
LmjF.16.0530	dihydroorotate dehydrogenase fumarate	GO:0006106 (P): dihydroorotate dehydrogenase (fumarate); GO:0006207 (P): dihydroorotate dehydrogenase (fumarate); GO:0006222 (P): dihydroorotate dehydrogenase (fumarate); GO:0055114 (P): dihydroorotate dehydrogenase (fumarate); GO:0005654 (C): dihydroorotate dehydrogenase (fumarate); GO:0005737 (C): dihydroorotate dehydrogenase (fumarate); GO:0005737 (C): dihydroorotate dehydrogenase (fumarate); …	K01624	fructose-bisphosphate aldolase, class II [EC:4.1.2.13]	12	8	OG0000709	1	1	1	1	1	1	1	1	1	1	1	1	1	1	1	1	1	1	1	1	1	1	1	1	1	1	1	1	1	1	1	1	1	1	1	2	2	2	1	3	2	1
LmjF.31.3160	serine/threonine-protein kinase NRKB	GO:0006468 (P): serine/threonine-protein kinase NRKB, putative; GO:0005634 (C): serine/threonine-protein kinase NRKB, putative; GO:0004672 (F): serine/threonine-protein kinase NRKB, putative; GO:0005524 (F): serine/threonine-protein kinase NRKB, putative	K15409	serine/threonine-protein kinase SRPK1 [EC:2.7.11.1]	1.5	519	OG0000711	1	1	1	1	1	1	1	1	1	1	1	1	1	1	1	1	1	1	1	1	1	1	1	1	1	1	2	1	1	1	1	2	2	2	1	1	1	1	2	1	2	1
LmjF.08.1150	Exocyst complex component Sec3	GO:0006887 (P): Exocyst complex component Sec3, putative; GO:0000145 (C): Exocyst complex component Sec3, putative	K10062	collectin sub-family member 12	0.36	13	OG0000716	2	1	1	1	1	1	1	1	1	1	1	1	1	1	1	1	1	1	1	1	1	1	1	1	1	1	1	1	1	1	1	1	1	3	1	1	2	1	1	3	1	1
LmjF.31.2690	hypothetical protein	missing	-	-	-	0	OG0000724	1	1	1	1	1	1	1	1	1	1	1	1	1	1	1	1	1	1	1	1	1	2	1	1	1	1	1	1	1	2	1	1	1	3	1	1	1	2	1	1	1	2
LmjF.30.1670	hypothetical protein	GO:0006457 (P): hypothetical protein, conserved; GO:0005737 (C): hypothetical protein, conserved; GO:0005737 (C): hypothetical protein, conserved; GO:0051082 (F): hypothetical protein, conserved	K04083	molecular chaperone Hsp33	4.8e-15	1	OG0000731	1	1	1	1	1	1	1	2	2	1	1	1	1	1	1	1	1	1	1	1	2	1	1	1	1	1	1	1	1	1	1	1	1	1	1	2	1	1	1	1	2	1
LmjF.30.1450	kinesin	GO:0007018 (P): kinesin, putative; GO:0005737 (C): kinesin, putative; GO:0036064 (C): kinesin, putative; GO:0003777 (F): kinesin, putative; GO:0005524 (F): kinesin, putative; GO:0008017 (F): kinesin, putative	K17309	plasmalemma vesicle-associated protein	24	74	OG0000732	2	3	1	1	1	1	1	1	1	1	1	1	1	1	1	1	1	1	1	1	1	1	1	1	1	1	1	1	1	1	1	1	1	1	1	1	1	2	1	2	1	1
LmjF.30.1770	Intraflagellar transport complex B protein 46 C terminal	GO:0042073 (P): Intraflagellar transport complex B protein 46 C terminal, putative; GO:0030990 (C): Intraflagellar transport complex B protein 46 C terminal, putative	K10592	E3 ubiquitin-protein ligase HUWE1 [EC:2.3.2.26]	1.3	15	OG0000733	1	1	1	1	1	1	1	1	1	1	1	1	1	2	1	1	1	1	1	1	1	1	1	1	1	1	1	1	1	1	1	1	1	2	1	1	1	2	1	2	1	2
LmjF.22.0620	proteasome regulatory ATPase subunit 5	GO:0030163 (P): proteasome regulatory ATPase subunit 5, putative; GO:0005737 (C): proteasome regulatory ATPase subunit 5, putative; GO:0005524 (F): proteasome regulatory ATPase subunit 5, putative; GO:0016787 (F): proteasome regulatory ATPase subunit 5, putative	K17570	hydrocephalus-inducing protein	14	77	OG0000735	1	1	1	1	1	1	1	1	1	1	1	1	1	1	1	1	1	1	1	1	1	1	1	1	1	2	1	1	1	1	1	1	1	2	1	2	1	1	1	1	3	1
LmjF.24.1170	hypothetical protein	GO:0005737 (C): hypothetical protein, conserved	K23878	alpha- and gamma-adaptin-binding protein p34	1.2e-11	1	OG0000737	1	1	1	1	1	1	1	1	1	1	1	1	1	1	1	1	2	1	1	1	1	1	1	1	1	1	1	1	1	1	1	1	1	2	1	1	1	1	1	1	1	2
LmjF.36.5020	hypothetical protein	GO:0060285 (P): hypothetical protein, conserved; GO:0005737 (C): hypothetical protein, conserved; GO:0005930 (C): hypothetical protein, conserved	K06267	hyaluronan-mediated motility receptor	9.4	51	OG0000740	1	1	1	1	1	1	1	1	1	1	1	1	1	1	1	1	1	1	1	1	1	1	1	1	1	2	1	1	1	1	1	1	1	1	1	2	1	1	1	1	3	1
LmjF.21.1870	histone deacetylase	missing	K11281	nucleosome assembly protein 1-like 3	0.71	22	OG0000742	1	2	1	1	1	1	1	1	1	1	1	1	1	1	1	1	1	1	1	1	1	1	1	1	1	2	1	1	1	1	1	2	1	1	1	1	1	2	1	2	1	1
LmjF.13.0580	hypothetical protein	missing	K17971	BNI1-related protein 1	1.6	12	OG0000743	1	2	1	1	1	1	1	1	1	1	1	1	1	1	1	1	1	1	1	1	1	1	1	1	1	1	1	1	1	1	1	1	1	1	1	2	1	2	1	1	2	1
LmjF.32.2030	Ras-related protein RAB2B	GO:0005741 (C): Ras-related protein RAB2B, putative; GO:0003924 (F): Ras-related protein RAB2B, putative; GO:0005525 (F): Ras-related protein RAB2B, putative	K06948	30S ribosome assembly GTPase	15	165	OG0000748	1	2	1	1	1	1	1	1	1	1	1	1	1	1	1	1	1	1	1	1	1	1	1	1	1	3	1	1	1	1	1	1	1	1	1	2	1	1	1	1	2	1
LmjF.32.1750	pumilio/PUF RNA binding protein 7	GO:0006364 (P): pumilio/PUF RNA binding protein 7, putative; GO:0016071 (P): pumilio/PUF RNA binding protein 7, putative; GO:0005634 (C): pumilio/PUF RNA binding protein 7, putative; GO:0005654 (C): pumilio/PUF RNA binding protein 7, putative; GO:0005737 (C): pumilio/PUF RNA binding protein 7, putative; GO:0097014 (C): pumilio/PUF RNA binding protein 7, putative; GO:0003723 (InterPro:IPR001313): …	K05287	GPI ethanolamine phosphate transferase 2/3 subunit F	22	7	OG0000749	1	2	1	1	1	1	1	1	1	1	1	1	1	1	1	1	1	1	1	1	1	1	1	1	1	1	1	1	1	1	1	1	1	2	1	3	1	1	1	1	2	1
LmjF.32.2650	SpoU rRNA Methylase family	GO:0006396 (P): SpoU rRNA Methylase family, putative; GO:0005737 (C): SpoU rRNA Methylase family, putative; GO:0036064 (C): SpoU rRNA Methylase family, putative; GO:0003723 (F): SpoU rRNA Methylase family, putative; GO:0008173 (F): SpoU rRNA Methylase family, putative	K20095	16S rRNA (guanosine(1370)-2'-O)-methyltransferase [EC:2.1.1.-]	0.00071	12	OG0000752	1	1	1	1	1	1	1	1	1	1	1	1	2	1	0	1	1	1	1	1	1	1	1	1	1	1	1	1	1	1	1	2	1	1	1	2	1	1	1	1	3	1
LmjF.10.0610	endonuclease G	GO:0003676 (F): endonuclease G, putative; GO:0016787 (F): endonuclease G, putative; GO:0046872 (F): endonuclease G, putative	K01173	endonuclease G, mitochondrial	6.7e-60	2	OG0000754	1	1	1	1	1	1	1	1	1	1	1	1	1	1	1	1	1	1	1	1	1	1	1	1	1	1	1	1	1	1	1	3	2	1	1	1	1	1	2	1	2	1
LmjF.05.0890	CPSF A subunit region	GO:0005634 (C): CPSF A subunit region, putative; GO:0005634 (C): CPSF A subunit region, putative; GO:0005654 (C): CPSF A subunit region, putative; GO:0003676 (F): CPSF A subunit region, putative	K15499	serine/threonine-protein phosphatase 6 regulatory subunit 1	1.6	18	OG0000757	1	1	1	1	1	1	1	2	2	1	1	1	1	1	1	1	1	1	1	1	2	1	1	1	1	2	1	1	1	1	1	1	1	1	1	1	1	1	1	2	1	1
LmjF.36.1720	neurobeachin/beige protein	GO:0005737 (C): neurobeachin/beige protein, putative; GO:0020015 (C): neurobeachin/beige protein, putative; GO:0005515 (F): neurobeachin/beige protein, putative	K23488	Ras-associated and pleckstrin homology domains-containing protein 1	6.2	66	OG0000761	1	1	1	1	1	1	1	1	1	1	1	1	1	1	1	1	1	1	1	1	1	1	1	1	1	1	1	1	1	1	1	2	1	2	1	2	2	1	1	1	2	1
LmjF.29.1460	hypothetical protein	GO:0003729 (F): hypothetical protein, conserved	K04849	voltage-dependent calcium channel N type alpha-1B	5.5	1	OG0000765	1	1	1	1	1	1	1	1	1	1	1	1	1	1	1	1	1	1	1	1	1	1	1	1	1	2	1	1	1	1	1	1	1	1	2	1	1	1	1	2	1	3
LmjF.36.3890	hypothetical protein	GO:0005739 (C): hypothetical protein, conserved; GO:0005759 (C): hypothetical protein, conserved	K07344	type IV secretion system protein TrbL	0.29	2	OG0000768	2	1	1	1	1	1	1	1	1	1	1	1	1	1	1	1	1	1	1	1	1	1	1	1	1	1	1	1	1	1	1	1	1	4	1	1	1	1	1	1	1	1
LmjF.27.1570	hypothetical protein	GO:0005654 (C): hypothetical protein, conserved; GO:0005737 (C): hypothetical protein, conserved; GO:0005739 (C): hypothetical protein, conserved; GO:0020023 (C): hypothetical protein, conserved	K07344	type IV secretion system protein TrbL	0.94	2	OG0000772	1	1	1	1	1	1	1	1	1	2	1	1	1	3	2	1	1	1	1	1	1	1	1	1	1	1	1	1	1	1	1	1	1	2	1	1	1	1	1	1	1	1
LmjF.26.2610	FAD binding domain containing protein	GO:0005739 (C): FAD binding domain containing protein, putative; GO:0020023 (C): FAD binding domain containing protein, putative; GO:0071949 (F): FAD binding domain containing protein, putative	K00511	squalene monooxygenase [EC:1.14.14.17]	0.1	104	OG0000773	1	3	1	1	1	1	1	1	1	1	1	1	2	1	1	1	1	1	1	1	1	1	1	1	1	1	1	1	1	1	1	1	1	2	1	1	2	1	1	1	1	1
LmjF.17.0750	EF-hand domain pair	GO:0005509 (F): EF-hand domain pair, putative	K15909	phosphatidylinositol-3,4,5-trisphosphate 5-phosphatase 2 [EC:3.1.3.86]	3.8	12	OG0000776	1	1	1	1	1	1	1	1	1	1	2	1	1	1	1	1	1	1	1	1	1	1	1	1	1	1	1	1	1	1	1	2	1	2	2	1	2	1	1	1	1	1
LmjF.05.0040	paraflagellar rod component par4	missing	K06674	structural maintenance of chromosome 2	9.4	21	OG0000778	1	1	1	1	1	1	1	1	1	1	1	1	1	1	1	1	1	1	1	1	1	1	1	1	1	1	1	1	1	1	1	2	1	2	1	2	1	1	1	1	3	1
LmjF.25.1460	cAMP response protein	missing	K16466	centrin-3	0.73	6	OG0000779	1	1	1	1	1	1	1	2	1	1	1	1	1	1	1	1	1	1	1	1	1	1	1	1	1	1	1	1	1	1	1	1	1	2	1	1	1	1	2	1	2	1
LmjF.06.0110	hypothetical protein	GO:0005634 (C): hypothetical protein, conserved; GO:0005635 (C): hypothetical protein, conserved; GO:0031965 (C): hypothetical protein, conserved	K07344	type IV secretion system protein TrbL	0.81	4	OG0000780	1	1	1	1	1	1	1	1	2	1	1	1	1	1	1	1	1	1	1	1	1	1	1	1	1	1	1	1	1	1	1	2	1	2	1	1	1	1	1	1	1	1
LmjF.18.0910	hypothetical protein	GO:0005739 (C): hypothetical protein, conserved	K18213	proteinaceous RNase P [EC:3.1.26.5]	0.00027	5	OG0000782	1	1	1	1	1	1	1	1	1	1	1	1	1	1	1	1	1	1	1	1	1	1	1	2	1	1	1	1	1	1	1	2	1	1	1	2	1	2	1	1	2	1
LmjF.26.0075	hypothetical protein	missing	K08187	MFS transporter, MCT family, solute carrier family 16 (monocarboxylic acid transporters), member 10	17	4	OG0000783	1	1	1	1	1	1	1	1	1	1	1	1	1	1	2	1	2	2	2	1	1	1	2	1	1	1	1	1	1	1	1	1	1	1	1	1	1	1	1	1	1	1
LmjF.20.0560	cytidine triphosphate synthase	GO:0006221 (P): cytidine triphosphate synthase, putative; GO:0006241 (P): cytidine triphosphate synthase, putative; GO:0005737 (C): cytidine triphosphate synthase, putative; GO:0005829 (C): cytidine triphosphate synthase, putative; GO:0036064 (C): cytidine triphosphate synthase, putative; GO:0003883 (F): cytidine triphosphate synthase, putative; GO:0003883 (F): cytidine triphosphate synthase, put…	K11541	carbamoyl-phosphate synthase / aspartate carbamoyltransferase [EC:6.3.5.5 2.1.3.2]	23	14	OG0000786	1	1	1	1	1	1	1	1	1	1	1	1	1	1	1	1	1	1	1	1	1	1	1	1	1	1	1	1	1	1	1	2	1	2	1	2	1	1	1	1	3	1
LmjF.35.3660	hypothetical protein	GO:0005737 (C): hypothetical protein, conserved	-	-	-	0	OG0000787	1	1	1	1	1	1	1	1	1	1	1	1	2	1	1	1	1	1	1	1	1	1	1	1	1	1	1	1	1	1	1	1	1	2	1	1	1	2	1	1	1	1
LmjF.31.0070	helicase-like protein	GO:0020023 (C): helicase-like protein; GO:0003677 (F): helicase-like protein; GO:0005524 (F): helicase-like protein; GO:0016787 (F): helicase-like protein	K13104	zinc finger protein 830	0.01	13	OG0000788	2	1	1	1	1	1	1	3	1	1	1	1	2	1	1	1	1	1	1	1	1	2	1	1	1	1	1	1	1	1	1	1	1	1	1	1	1	1	1	1	1	1
LmjF.31.0190	nucleolar protein	GO:0006364 (P): nucleolar protein, putative; GO:0005634 (C): nucleolar protein, putative; GO:0003723 (F): nucleolar protein, putative; GO:0008168 (F): nucleolar protein, putative; GO:0008757 (F): nucleolar protein, putative	K11305	histone acetyltransferase MYST3 [EC:2.3.1.48]	8.7	31	OG0000789	1	1	1	1	1	1	1	1	1	1	1	1	1	2	1	1	1	1	1	1	1	2	1	1	1	1	1	1	1	1	1	1	1	3	1	1	1	1	1	1	1	1
LmjF.15.0800	hypothetical protein	GO:0005634 (C): hypothetical protein, conserved; GO:0005643 (C): hypothetical protein, conserved	K22557	COMM domain containing 1	1.6	14	OG0000790	1	2	1	1	1	1	1	1	1	2	1	1	1	1	1	1	1	1	1	1	1	1	1	1	1	1	1	1	1	1	1	1	1	1	1	1	1	3	1	2	1	1
LmjF.14.1430	hypothetical protein	GO:0060285 (P): hypothetical protein, conserved; GO:0016607 (C): hypothetical protein, conserved; GO:0005515 (F): hypothetical protein, conserved	K04539	guanine nucleotide-binding protein subunit beta-5	7.1	97	OG0000792	1	1	1	1	1	1	2	1	1	1	1	1	1	1	1	1	1	1	1	1	1	1	1	1	1	1	2	1	1	1	1	1	1	1	1	2	3	1	1	1	1	1
LmjF.16.0890	Nucleolar protein_Nop52	GO:0006364 (P): Nucleolar protein,Nop52, putative; GO:0005634 (C): Nucleolar protein,Nop52, putative; GO:0005737 (C): Nucleolar protein,Nop52, putative; GO:0030688 (C): Nucleolar protein,Nop52, putative	K12666	oligosaccharyltransferase complex subunit alpha (ribophorin I)	14	5	OG0000796	1	1	1	1	1	1	1	1	1	1	1	1	1	1	1	1	1	1	2	1	1	1	1	1	1	1	1	1	1	1	1	1	1	1	2	2	1	1	1	1	2	2
LmjF.31.3140	hypothetical protein	GO:0005739 (C): hypothetical protein, conserved; GO:0020023 (C): hypothetical protein, conserved; GO:0030964 (C): hypothetical protein, conserved	K03184	3-demethoxyubiquinol 3-hydroxylase [EC:1.14.99.60]	15	4	OG0000798	1	1	1	1	1	1	1	1	1	1	1	1	2	1	1	1	1	1	1	1	1	1	1	1	1	1	1	1	1	1	1	2	2	3	1	1	1	1	1	1	1	1
LmjF.32.3930	SPRY domain/HECT-domain ubiquitin-transferase	GO:0005737 (C): SPRY domain/HECT-domain (ubiquitin-transferase), putative; GO:0004842 (F): SPRY domain/HECT-domain (ubiquitin-transferase), putative; GO:0005515 (F): SPRY domain/HECT-domain (ubiquitin-transferase), putative; GO:0008270 (F): SPRY domain/HECT-domain (ubiquitin-transferase), putative	K04498	E1A/CREB-binding protein [EC:2.3.1.48]	0.22	43	OG0000804	1	3	1	1	1	1	1	1	1	1	1	1	1	1	1	1	1	1	1	1	1	1	1	1	1	1	1	1	1	1	1	1	1	3	1	1	2	1	1	1	1	1
LmjF.21.0800	CCR4-NOT transcription complex subunit 1	GO:0010494 (C): CCR4-NOT transcription complex subunit 1	K06640	serine/threonine-protein kinase ATR [EC:2.7.11.1]	1	2	OG0000805	1	1	1	1	1	1	1	1	1	1	2	1	1	1	1	1	1	1	1	1	1	1	1	1	1	1	1	1	1	1	1	1	1	1	2	1	1	1	1	3	2	1
LmjF.30.3710	CPSF-domain protein	GO:0005634 (C): CPSF-domain protein, putative; GO:0005634 (C): CPSF-domain protein, putative; GO:0005737 (C): CPSF-domain protein, putative; GO:0003676 (F): CPSF-domain protein, putative	K20650	oligophrenin-1	0.0043	4	OG0000809	1	1	1	1	1	1	1	1	1	1	1	1	1	1	1	1	1	1	1	1	1	1	1	1	1	1	1	1	1	1	1	1	1	1	2	3	3	1	1	1	1	1
LmjF.33.3160	hypothetical protein	missing	K23218	zinc finger MYND domain-containing protein 11	0.0018	1	OG0000812	1	1	1	1	1	1	1	1	1	1	1	1	1	1	1	1	1	1	1	1	1	1	1	1	1	1	1	1	1	1	1	1	1	2	2	1	2	3	1	1	1	1
LmjF.31.0110	intergrin alpha chain protein	missing	K05889	polyvinyl alcohol dehydrogenase (cytochrome) [EC:1.1.2.6]	0.18	10	OG0000816	1	1	1	1	1	1	1	1	1	1	1	1	2	2	1	1	1	1	1	1	1	2	1	1	1	1	1	1	1	1	1	2	1	1	1	1	2	1	1	1	1	1
LmjF.30.0810	AdoMet dependent proline di-methyltransferase	GO:0006480 (P): AdoMet dependent proline di-methyltransferase, putative; GO:0005737 (C): AdoMet dependent proline di-methyltransferase, putative; GO:0031981 (C): AdoMet dependent proline di-methyltransferase, putative; GO:0097014 (C): AdoMet dependent proline di-methyltransferase, putative; GO:0008168 (F): AdoMet dependent proline di-methyltransferase, putative	K16118	pristinamycin I synthase 3 and 4	0.0072	35	OG0000824	1	1	1	1	1	1	1	1	1	1	1	1	1	1	1	1	1	1	1	1	1	1	1	1	1	1	1	1	1	1	1	2	2	1	1	1	1	1	2	1	2	1
LmjF.04.0580	spermidine synthase	GO:0005737 (C): spermidine synthase; GO:0031981 (C): spermidine synthase; GO:0097014 (C): spermidine synthase; GO:0003824 (F): spermidine synthase; GO:0004766 (F): spermidine synthase	K02169	malonyl-CoA O-methyltransferase [EC:2.1.1.197]	0.0065	11	OG0000827	1	1	1	1	1	1	1	1	1	1	1	1	1	1	1	1	1	1	1	1	1	1	1	1	1	2	1	1	1	1	1	1	1	1	1	2	2	2	1	1	1	1
LmjF.35.3140	inositol polyphosphate kinase	GO:0032958 (P): inositol polyphosphate kinase, putative; GO:0052746 (P): inositol polyphosphate kinase, putative; GO:0000825 (F): inositol polyphosphate kinase, putative; GO:0000827 (F): inositol polyphosphate kinase, putative; GO:0008440 (F): inositol polyphosphate kinase, putative; GO:0016301 (F): inositol polyphosphate kinase, putative	K00911	1D-myo-inositol-triphosphate 3-kinase [EC:2.7.1.127]	0.0026	3	OG0000830	2	2	1	1	1	1	1	1	1	1	1	1	1	1	1	1	1	1	1	1	1	1	1	1	1	1	1	1	1	1	1	1	1	2	1	1	1	1	1	1	1	1
LmjF.35.3060	ubiquitin-activating enzyme E1	GO:0005654 (C): ubiquitin-activating enzyme E1, putative; GO:0008641 (F): ubiquitin-activating enzyme E1, putative	K11238	cytokinesis protein	1.1	33	OG0000831	1	1	1	1	1	1	1	1	1	1	1	1	1	1	1	1	1	1	1	1	1	1	1	1	1	1	1	1	1	1	2	2	1	1	1	1	2	1	1	1	2	1
LmjF.35.2700	hypothetical protein	missing	K20305	trafficking protein particle complex subunit 8	1.7e-13	2	OG0000832	1	3	1	1	1	1	1	1	1	1	1	1	1	1	1	1	1	1	1	1	1	1	1	1	1	1	1	1	1	1	1	1	1	2	1	1	1	2	1	1	1	1
LmjF.35.2400	Flagellar Member 5	GO:0005930 (C): Flagellar Member 5; GO:0031514 (C): Flagellar Member 5; GO:0005515 (F): Flagellar Member 5	K14003	prolactin regulatory element-binding protein	0.96	85	OG0000834	2	1	1	1	1	1	1	1	1	1	1	1	1	1	1	1	1	1	1	1	1	1	1	1	1	1	1	1	1	1	2	1	1	1	1	2	1	1	1	1	2	1
LmjF.19.0330	intraflagellar transport protein 80	GO:0035735 (P): intraflagellar transport protein 80, putative; GO:0030990 (C): intraflagellar transport protein 80, putative; GO:0005515 (F): intraflagellar transport protein 80, putative	K11797	PH-interacting protein	1.8	157	OG0000835	1	3	1	1	1	1	1	1	1	1	1	1	1	1	1	1	1	1	1	1	1	1	1	1	1	1	1	1	1	1	1	1	1	1	1	2	1	1	1	1	2	1
LmjF.19.0580	tubulin binding cofactor c	missing	K21358	serine/threonine-protein kinase ULK3 [EC:2.7.11.1]	1.3	15	OG0000837	1	2	1	1	1	1	1	1	1	1	1	1	1	1	1	1	1	1	1	1	1	1	1	1	1	1	1	1	1	1	1	2	1	1	1	1	2	2	1	1	1	1
LmjF.36.5330	hypothetical protein	GO:0005634 (C): hypothetical protein, conserved; GO:0005654 (C): hypothetical protein, conserved; GO:0005737 (C): hypothetical protein, conserved	K14438	chromodomain-helicase-DNA-binding protein 9 [EC:3.6.4.12]	5.2	6	OG0000839	1	1	1	1	1	1	1	1	1	1	2	1	1	1	1	1	1	1	1	1	1	1	1	1	1	1	1	1	1	1	1	1	1	2	1	1	1	1	1	3	1	1
LmjF.35.4410	amino acid permease	GO:0055085 (P): amino acid permease, putative; GO:0005737 (C): amino acid permease, putative; GO:0016020 (C): amino acid permease, putative; GO:0020022 (C): amino acid permease, putative; GO:0022857 (F): amino acid permease, putative	K06013	STE24 endopeptidase [EC:3.4.24.84]	0.6	17	OG0000840	1	1	1	1	1	1	1	1	1	1	1	1	1	1	1	1	1	1	1	1	1	1	1	1	1	1	1	1	1	1	1	1	1	1	2	2	1	1	1	1	3	1
LmjF.06.0860	dihydrofolate reductase-thymidylate synthase	GO:0006231 (P): dihydrofolate reductase-thymidylate synthase; GO:0006730 (P): dihydrofolate reductase-thymidylate synthase; GO:0010608 (P): dihydrofolate reductase-thymidylate synthase; GO:0046105 (P): dihydrofolate reductase-thymidylate synthase; GO:0046654 (P): dihydrofolate reductase-thymidylate synthase; GO:0055114 (P): dihydrofolate reductase-thymidylate synthase; GO:0005737 (C): dihydrofola…	K18589	dihydrofolate reductase (trimethoprim resistance protein) [EC:1.5.1.3]	0.0061	8	OG0000843	1	1	1	1	1	1	1	1	1	1	1	1	1	1	1	1	1	1	1	1	1	1	1	1	1	1	1	1	1	1	1	1	1	2	1	2	1	1	1	1	3	1
LmjF.28.0400	katanin	GO:0005737 (C): katanin, putative; GO:0051286 (C): katanin, putative; GO:0005524 (F): katanin, putative	K08482	circadian clock protein KaiC	0.19	74	OG0000844	1	1	1	1	1	1	1	1	1	1	1	1	1	1	1	1	1	1	1	1	1	1	1	1	1	1	1	1	1	1	1	1	1	2	1	2	1	1	1	1	3	1
LmjF.28.0220	palmitoyl acyltransferase 9	GO:0006897 (P): palmitoyl acyltransferase 9, putative; GO:0018345 (P): palmitoyl acyltransferase 9, putative; GO:0016021 (C): palmitoyl acyltransferase 9, putative	K03980	putative peptidoglycan lipid II flippase	21	13	OG0000845	1	4	1	1	1	1	1	1	1	1	1	1	1	1	1	1	1	1	1	1	1	1	1	1	1	1	1	1	1	1	1	1	1	2	1	1	1	1	1	1	1	1
LmjF.28.0200	hypothetical protein	missing	K03458	nucleobase:cation symporter-2, NCS2 family	11	8	OG0000846	1	3	1	1	1	1	1	1	1	1	1	1	1	1	1	1	1	1	1	1	1	1	1	1	1	1	1	1	1	1	1	1	1	2	1	1	1	1	1	1	2	1
LmjF.17.0920	ATP-dependent RNA helicase	GO:0005634 (C): ATP-dependent RNA helicase, putative; GO:0005654 (C): ATP-dependent RNA helicase, putative; GO:0003676 (F): ATP-dependent RNA helicase, putative; GO:0005524 (F): ATP-dependent RNA helicase, putative	K10901	bloom syndrome protein [EC:3.6.4.12]	0.81	67	OG0000848	1	1	1	2	2	1	1	1	1	1	1	1	1	1	1	1	1	1	1	1	1	1	1	1	1	1	1	1	1	1	1	1	1	2	1	1	2	1	1	1	1	1
LmjF.27.0220	hypothetical protein	GO:0005737 (C): hypothetical protein, conserved; GO:0005739 (C): hypothetical protein, conserved; GO:0020023 (C): hypothetical protein, conserved	K19199	protein-histidine N-methyltransferase [EC:2.1.1.85]	11	3	OG0000850	1	1	1	1	1	1	1	1	1	1	1	1	1	1	2	1	1	1	1	1	1	1	1	1	1	3	1	1	1	1	1	1	1	2	1	1	1	1	1	1	1	1
LmjF.31.2730	emp24/gp25L/p24 family/GOLD	GO:0005635 (C): emp24/gp25L/p24 family/GOLD, putative; GO:0005783 (C): emp24/gp25L/p24 family/GOLD, putative	K00389	putative membrane protein	15	7	OG0000852	1	2	1	1	1	1	1	1	1	1	1	1	1	1	1	1	1	1	1	1	1	1	1	1	1	1	1	1	1	2	1	1	1	3	1	1	1	1	1	1	1	1
LmjF.31.2940	squalene synthase	GO:0006696 (UniProtKB:FDFT_YEAST): P; GO:0008610 (P): squalene synthase, putative; GO:0009058 (P): squalene synthase, putative; GO:0005737 (C): squalene synthase, putative; GO:0005741 (C): squalene synthase, putative; GO:0005783 (C): squalene synthase, putative; GO:0005789 (C): squalene synthase, putative; GO:0016021 (C): squalene synthase, putative; GO:0016740 (F): squalene synthase, putative	K21679	hydroxysqualene synthase [EC:4.2.3.156]	4.5e-06	10	OG0000855	1	1	1	1	1	1	1	1	1	1	1	1	1	1	1	1	1	1	1	1	1	1	1	1	1	1	1	1	1	2	1	1	1	4	1	1	1	1	1	1	1	1
LmjF.23.0543	5'-3' exoribonuclease C	GO:0006396 (UniProtKB:O35651): P; GO:0005737 (C): 5'-3' exoribonuclease C, putative; GO:0003676 (F): 5'-3' exoribonuclease C, putative; GO:0004527 (InterPro:IPR004859): F; GO:0004527 (F): 5'-3' exoribonuclease C, putative	K14306	nuclear pore complex protein Nup62	23	6	OG0000856	1	1	2	1	1	1	1	1	1	1	1	1	1	1	1	1	1	1	1	1	1	1	1	1	1	1	1	1	1	1	1	1	1	1	1	2	1	2	1	1	2	1
LmjF.20.1240	Raptor N-terminal CASPase like domain containing protein	GO:0005737 (C): Raptor N-terminal CASPase like domain containing protein, putative; GO:0005515 (F): Raptor N-terminal CASPase like domain containing protein, putative	K13124	mitogen-activated protein kinase organizer 1	2	27	OG0000857	1	1	1	1	1	1	2	1	1	1	1	1	1	1	1	1	1	1	1	1	1	1	1	2	1	1	1	1	1	1	1	1	1	1	1	2	1	1	1	1	2	1
LmjF.20.1480	Myotubularin-related protein	missing	K21954	FYVE and coiled-coil domain-containing protein 1	2	18	OG0000858	1	1	1	1	1	1	1	1	1	1	1	1	1	1	1	1	1	1	1	1	1	1	1	1	1	1	2	1	1	1	1	1	1	1	1	1	2	1	1	2	1	2
LmjF.20.1630	TBC1 domain family member 20/GTPase	GO:0005737 (C): TBC1 domain family member 20/GTPase, putative	K18469	TBC1 domain family member 5	0.0028	6	OG0000859	1	3	1	1	1	1	1	1	1	1	2	1	1	2	1	1	1	1	1	1	1	1	1	1	1	1	1	1	1	1	1	1	1	1	1	1	1	1	1	1	1	1
LmjF.23.1450	Tumour suppressor Mitostatin	GO:0005930 (C): Tumour suppressor, Mitostatin, putative	K00907	myosin-light-chain kinase [EC:2.7.11.18]	16	7	OG0000861	1	1	1	1	1	1	1	1	1	2	1	1	1	1	1	1	1	1	1	1	1	1	1	1	1	1	1	1	1	1	2	2	1	1	1	1	1	1	1	2	1	1
LmjF.20.1120	phosphatidylinositol 3-kinase	GO:0008283 (P): phosphatidylinositol 3-kinase, putative; GO:0046854 (P): phosphatidylinositol 3-kinase, putative; GO:0005829 (C): phosphatidylinositol 3-kinase, putative; GO:0005488 (F): phosphatidylinositol 3-kinase, putative; GO:0005515 (F): phosphatidylinositol 3-kinase, putative; GO:0016303 (F): phosphatidylinositol 3-kinase, putative	K19816	transcription activator MSS11	15	14	OG0000863	1	2	1	1	1	1	1	1	1	1	1	1	1	1	1	1	1	1	1	1	1	1	1	1	1	2	1	1	1	1	1	1	1	2	1	1	2	1	1	1	1	1
LmjF.25.1340	protein transport protein Sec24C	GO:0006886 (P): protein transport protein Sec24C, putative; GO:0006888 (P): protein transport protein Sec24C, putative; GO:0006888 (P): protein transport protein Sec24C, putative; GO:0030127 (C): protein transport protein Sec24C, putative; GO:0030127 (C): protein transport protein Sec24C, putative; GO:0008270 (F): protein transport protein Sec24C, putative	K14005	protein transport protein SEC31	18	13	OG0000865	1	2	1	1	1	1	1	1	1	1	1	1	1	1	1	1	1	1	1	1	1	1	1	1	1	1	2	1	1	1	1	1	1	1	1	2	1	1	1	1	2	1
LmjF.32.3340	hypothetical protein	missing	-	-	-	0	OG0000866	1	1	1	1	1	1	1	1	1	1	1	1	1	1	1	1	1	1	1	1	3	1	1	1	1	1	1	1	1	1	2	1	1	2	1	1	1	1	1	1	1	1
LmjF.36.3080	Octanoyltransferase	GO:0006464 (P): Octanoyltransferase, putative; GO:0009249 (P): Octanoyltransferase, putative; GO:0005737 (C): Octanoyltransferase, putative; GO:0033819 (F): Octanoyltransferase, putative	K23735	lipoyl(octanoyl) transferase 2 [EC:2.3.1.181]	1.1e-49	2	OG0000870	1	1	1	1	1	1	1	1	1	1	1	1	1	1	1	1	1	1	1	1	1	1	1	1	1	1	1	1	1	1	1	1	2	1	1	1	1	1	1	1	1	1
LmjF.27.0050	DEAD-box helicase-like protein	GO:0005634 (C): DEAD-box helicase-like protein; GO:0003676 (F): DEAD-box helicase-like protein; GO:0005524 (F): DEAD-box helicase-like protein	K10899	ATP-dependent DNA helicase Q1 [EC:3.6.4.12]	0.0025	70	OG0000871	1	1	1	1	1	1	1	1	1	1	1	1	1	1	1	1	1	1	1	1	1	1	1	1	1	1	1	1	1	1	1	1	1	1	3	1	1	1	1	2	2	1
LmjF.28.2280	DNA topoisomerase ii	GO:0006265 (P): DNA topoisomerase ii; GO:0005634 (C): DNA topoisomerase ii; GO:0003677 (F): DNA topoisomerase ii; GO:0003918 (F): DNA topoisomerase ii; GO:0005524 (F): DNA topoisomerase ii	K12863	protein CWC15	14	19	OG0000873	1	1	1	1	1	1	1	1	1	1	1	1	1	1	1	1	1	1	1	1	1	1	1	1	1	1	1	1	1	1	1	2	2	2	1	1	1	1	1	2	1	1
LmjF.08.0010	adaptor complex protein AP 3 delta subunit 1	GO:0051276 (P): adaptor complex protein (AP) 3 delta subunit 1, putative; GO:0005694 (C): adaptor complex protein (AP) 3 delta subunit 1, putative; GO:0005515 (F): adaptor complex protein (AP) 3 delta subunit 1, putative; GO:0005524 (F): adaptor complex protein (AP) 3 delta subunit 1, putative	K10400	kinesin family member 15	76	73	OG0000874	1	2	1	1	1	1	1	1	1	1	2	1	0	1	1	1	1	1	1	1	1	1	1	1	1	1	1	1	1	1	1	1	1	3	1	1	2	1	1	1	1	1
LmjF.28.1880	Nucleolar protein 136	GO:0042254 (P): Nucleolar protein 136, putative; GO:0005634 (C): Nucleolar protein 136, putative; GO:0005634 (C): Nucleolar protein 136, putative	K06413	stage V sporulation protein K	0.26	67	OG0000875	1	1	1	1	1	1	1	1	1	1	1	1	1	1	1	1	1	1	1	1	1	1	1	1	1	1	1	1	1	1	2	1	1	1	1	2	2	1	1	1	2	1
LmjF.28.1960	Elongation factor G 2 mitochondrial	GO:0003924 (F): Elongation factor G 2, mitochondrial, putative; GO:0005525 (F): Elongation factor G 2, mitochondrial, putative	K04759	ferrous iron transport protein B	0.0077	23	OG0000876	1	1	1	1	1	1	1	1	1	1	1	1	1	1	1	1	1	1	1	1	1	1	1	1	1	1	1	1	1	2	1	1	1	1	1	2	2	2	1	1	1	1
LmjF.36.1060	ISWI complex protein	GO:0006338 (P): ISWI complex protein; GO:0031555 (P): ISWI complex protein; GO:0031935 (P): ISWI complex protein; GO:0045892 (P): ISWI complex protein; GO:0045893 (P): ISWI complex protein; GO:0005634 (C): ISWI complex protein; GO:0005654 (C): ISWI complex protein; GO:0031010 (C): ISWI complex protein; GO:0003677 (F): ISWI complex protein; GO:0044212 (F): ISWI complex protein	K11307	histone acetyltransferase MYST2 [EC:2.3.1.48]	22	44	OG0000877	1	2	1	1	1	1	1	1	1	1	1	1	1	1	1	1	1	1	1	1	2	1	1	1	1	1	1	1	1	1	1	1	1	1	2	1	2	1	1	1	1	1
LmjF.24.1840	lysophospholipase	GO:0005737 (C): lysophospholipase, putative; GO:0020015 (C): lysophospholipase, putative; GO:0016787 (F): lysophospholipase, putative	K13701	abhydrolase domain-containing protein 8	1.2	29	OG0000878	1	3	1	1	1	1	1	1	1	1	1	1	1	1	1	1	1	1	1	1	1	1	1	1	1	1	3	1	1	1	1	1	1	1	1	1	1	1	1	1	1	1
LmjF.26.2510	calcium/calmodulin-dependent protein kinase	GO:0006468 (P): calcium/calmodulin-dependent protein kinase, putative; GO:0004672 (F): calcium/calmodulin-dependent protein kinase, putative; GO:0005524 (F): calcium/calmodulin-dependent protein kinase, putative; GO:0046872 (F): calcium/calmodulin-dependent protein kinase, putative	K19027	zinc finger FYVE domain-containing protein 26	0.64	476	OG0000883	1	2	1	1	1	1	1	2	1	1	1	1	1	1	1	1	1	1	1	1	1	1	1	1	1	1	1	1	1	1	1	1	1	2	1	1	1	1	1	1	2	1
LmjF.09.0460	hypothetical protein	missing	K18443	golgi-specific brefeldin A-resistance guanine nucleotide exchange factor 1	4.4e-07	3	OG0000884	1	2	1	1	1	1	1	1	1	1	2	1	1	1	1	1	1	1	1	1	1	1	1	1	1	1	1	1	1	1	1	1	1	2	1	1	1	1	1	1	1	1
LmjF.09.0480	hypothetical protein	GO:0020022 (C): hypothetical protein, conserved	K16755	coiled-coil domain-containing protein 61	29	21	OG0000885	1	3	1	1	1	1	1	1	1	1	1	1	1	1	1	1	1	1	1	1	1	1	1	1	1	1	2	1	1	1	1	1	1	2	1	1	1	1	1	1	1	1
LmjF.29.0940	5-histidylcysteine sulfoxide synthase	GO:0010040 (P): 5-histidylcysteine sulfoxide synthase, putative; GO:0018171 (P): 5-histidylcysteine sulfoxide synthase, putative; GO:0005737 (C): 5-histidylcysteine sulfoxide synthase, putative; GO:0031981 (C): 5-histidylcysteine sulfoxide synthase, putative; GO:0097014 (C): 5-histidylcysteine sulfoxide synthase, putative; GO:0008198 (F): 5-histidylcysteine sulfoxide synthase, putative	K18896	glycine/sarcosine N-methyltransferase [EC:2.1.1.156]	81	13	OG0000886	1	3	1	1	1	1	1	1	1	1	1	1	1	1	1	1	1	1	1	1	1	1	1	1	1	1	1	1	1	1	1	1	1	1	1	2	1	1	1	1	2	1
LmjF.13.1530	phospholipid-transporting ATPase 1-like protein	GO:0015914 (P): phospholipid-transporting ATPase 1-like protein; GO:0005737 (C): phospholipid-transporting ATPase 1-like protein; GO:0016021 (C): phospholipid-transporting ATPase 1-like protein; GO:0000166 (F): phospholipid-transporting ATPase 1-like protein; GO:0000287 (F): phospholipid-transporting ATPase 1-like protein; GO:0004012 (F): phospholipid-transporting ATPase 1-like protein; GO:000552…	K03301	ATP:ADP antiporter, AAA family	8.9	39	OG0000887	1	5	1	1	1	1	1	1	1	1	1	1	1	1	1	1	1	1	1	1	1	1	1	1	1	1	1	1	1	1	1	1	1	1	1	1	1	1	1	1	1	1
LmjF.33.2820	PWWP domain/TFIIS helical bundle-like domain containing protein	GO:0005634 (C): PWWP domain/TFIIS helical bundle-like domain containing protein, putative; GO:0005634 (C): PWWP domain/TFIIS helical bundle-like domain containing protein, putative; GO:0005654 (C): PWWP domain/TFIIS helical bundle-like domain containing protein, putative	K07344	type IV secretion system protein TrbL	22	20	OG0000888	1	2	1	1	1	1	1	1	1	1	1	1	1	1	1	1	1	1	1	1	1	1	1	1	1	2	1	1	1	1	1	1	1	2	1	1	2	1	1	1	1	1
LmjF.11.0400	tubulin-tyrsoine ligase-like protein	GO:0006464 (P): tubulin-tyrsoine ligase-like protein	K05827	[lysine-biosynthesis-protein LysW]---L-2-aminoadipate ligase [EC:6.3.2.43]	16	21	OG0000889	1	1	1	1	1	1	1	1	1	1	1	1	1	1	1	1	1	1	1	1	1	1	1	1	1	1	1	1	1	1	1	2	1	2	1	2	1	1	1	1	2	1
LmjF.25.1450	Peptide chain release factor 1 mitochondrial	GO:0006119 (P): Peptide chain release factor 1, mitochondrial, putative; GO:0006415 (P): Peptide chain release factor 1, mitochondrial, putative; GO:0005737 (C): Peptide chain release factor 1, mitochondrial, putative; GO:0005739 (C): Peptide chain release factor 1, mitochondrial, putative; GO:0003747 (F): Peptide chain release factor 1, mitochondrial, putative	K15033	peptidyl-tRNA hydrolase ICT1 [EC:3.1.1.29]	0.0001	6	OG0000892	1	1	1	1	1	1	1	2	1	1	1	1	1	1	1	1	1	1	1	1	1	1	1	1	1	1	1	1	1	1	1	1	1	2	1	2	1	1	1	1	2	1
LmjF.06.0260	5'-3' exoribonuclease A	GO:0006402 (P): 5'-3' exoribonuclease A, putative; GO:0005634 (C): 5'-3' exoribonuclease A, putative; GO:0005737 (C): 5'-3' exoribonuclease A, putative; GO:0051286 (C): 5'-3' exoribonuclease A, putative; GO:0003676 (F): 5'-3' exoribonuclease A, putative; GO:0003729 (F): 5'-3' exoribonuclease A, putative; GO:0004527 (F): 5'-3' exoribonuclease A, putative; GO:0004534 (UniProtKB:XRN1_YEAST): F	K19839	Rho-type GTPase-activating protein 1/2	4.6	10	OG0000893	1	1	1	1	1	1	1	1	1	1	1	1	1	1	1	1	1	1	1	1	1	1	1	1	1	1	1	1	1	1	1	2	1	1	1	2	2	1	1	1	2	1
LmjF.36.6980	eukaryotic translation initiation factor 3 subunit c	GO:0006413 (Pfam:PF05470): P; GO:0006413 (P): eukaryotic translation initiation factor 3 subunit c; GO:0005737 (C): eukaryotic translation initiation factor 3 subunit c; GO:0005737 (C): eukaryotic translation initiation factor 3 subunit c; GO:0005852 (C): eukaryotic translation initiation factor 3 subunit c; GO:0005852 (C): eukaryotic translation initiation factor 3 subunit c; GO:0003743 (F): euk…	K03024	DNA-directed RNA polymerase III subunit RPC7	23	10	OG0000895	1	1	1	1	1	1	1	1	1	1	2	1	1	1	1	1	1	1	1	1	1	1	1	1	1	1	1	1	1	1	1	3	1	1	1	1	1	1	2	1	1	1
LmjF.36.6940	protein disulfide isomerase 2	GO:0045454 (P): protein disulfide isomerase 2; GO:0003756 (F): protein disulfide isomerase 2; GO:0016853 (F): protein disulfide isomerase 2	K06191	glutaredoxin-like protein NrdH	0.08	39	OG0000896	1	1	1	1	1	1	1	1	1	1	1	1	1	1	1	1	1	1	1	1	1	1	1	1	1	1	1	1	1	1	1	2	1	1	1	2	1	1	1	1	3	1
LmjF.17.1240	hypothetical protein	GO:0005515 (F): hypothetical protein, conserved	K04018	formate-dependent nitrite reductase complex subunit NrfG	0.8	21	OG0000897	1	1	1	1	1	1	1	1	1	1	1	1	1	1	1	1	1	1	1	1	1	1	1	1	1	1	1	1	1	1	1	1	1	2	1	2	1	1	1	1	3	1
LmjF.36.0830	cAMP binding protein	GO:0005737 (C): cAMP binding protein, putative; GO:0030551 (Pfam:PF00027,SMART:SM00100,Prosite:PS00888,Prosite:PS00889,Prosite:PS50042): F	K13239	Delta3-Delta2-enoyl-CoA isomerase [EC:5.3.3.8]	1.6	31	OG0000903	1	1	1	1	1	1	1	1	1	1	1	1	1	1	1	1	1	1	1	1	1	1	2	1	1	1	1	1	1	1	1	2	1	2	2	1	1	1	1	1	1	1
LmjF.34.3740	serine palmitoyltransferase-like protein	GO:0006643 (P): serine palmitoyltransferase-like protein; GO:0009058 (P): serine palmitoyltransferase-like protein; GO:0005783 (C): serine palmitoyltransferase-like protein; GO:0030170 (F): serine palmitoyltransferase-like protein	K07820	beta-1,3-galactosyltransferase 2 [EC:2.4.1.86]	23	10	OG0000904	1	1	1	1	1	1	1	1	1	1	1	1	1	1	1	1	1	1	1	1	1	1	1	1	1	1	1	1	1	1	1	1	1	1	1	2	1	2	1	1	3	1
LmjF.18.0650	PA26 p53-induced protein sestrin	GO:1901031 (P): PA26 p53-induced protein (sestrin), putative; GO:0005634 (C): PA26 p53-induced protein (sestrin), putative; GO:0005737 (C): PA26 p53-induced protein (sestrin), putative	K20394	sestrin 2	4.2e-23	2	OG0000905	1	1	1	1	1	1	1	1	2	1	4	1	1	1	1	1	1	1	1	1	1	1	1	1	1	1	1	1	1	1	1	1	1	1	1	1	1	1	1	1	1	1
LmjF.33.1780	hypothetical protein	GO:0005634 (C): hypothetical protein, conserved; GO:0005488 (F): hypothetical protein, conserved; GO:0005515 (F): hypothetical protein, conserved	K02331	DNA polymerase phi [EC:2.7.7.7]	15	43	OG0000906	1	1	1	1	1	1	1	1	1	2	1	1	1	1	1	1	1	1	1	1	1	2	1	1	1	1	1	1	1	1	1	2	1	2	1	1	1	1	1	1	1	1
LmjF.26.1900	hypothetical protein	GO:0005634 (C): hypothetical protein, conserved; GO:0005488 (F): hypothetical protein, conserved	K18667	activating signal cointegrator complex subunit 2	0.33	6	OG0000907	1	2	1	1	1	1	1	1	1	1	1	1	1	1	1	1	1	1	1	1	1	1	1	1	1	1	1	1	1	2	2	1	1	2	1	1	1	1	1	1	1	1
LmjF.16.0410	hypothetical protein	missing	K04497	groucho	0.17	2	OG0000909	1	1	1	1	1	1	1	1	1	1	1	1	1	1	1	1	1	1	1	1	2	1	1	1	1	1	1	1	1	1	1	1	1	2	1	2	2	1	1	1	1	1
LmjF.35.0490	CAMK/CAMKL family protein kinase	GO:0006468 (P): CAMK/CAMKL family protein kinase, putative; GO:0005737 (C): CAMK/CAMKL family protein kinase, putative; GO:0097014 (C): CAMK/CAMKL family protein kinase, putative; GO:0004672 (F): CAMK/CAMKL family protein kinase, putative; GO:0005509 (F): CAMK/CAMKL family protein kinase, putative; GO:0005524 (F): CAMK/CAMKL family protein kinase, putative	K12756	myosin regulatory light chain 10	39	460	OG0000910	1	1	1	1	2	1	1	1	1	1	1	1	1	1	1	1	1	1	1	1	1	1	1	1	1	3	1	1	1	1	2	1	1	1	1	1	1	1	1	1	1	1
LmjF.09.0100	flagellar pocket cytoskeletal protein bilbo1	GO:0044782 (P): flagellar pocket cytoskeletal protein bilbo1; GO:0005509 (F): flagellar pocket cytoskeletal protein bilbo1	K01544	non-gastric H+/K+-exchanging ATPase [EC:7.2.2.19]	11	143	OG0000911	1	3	1	1	1	1	1	1	1	1	1	1	1	1	1	1	1	1	1	1	1	1	1	1	1	1	2	1	1	1	1	1	1	2	1	1	1	1	1	1	1	1
LmjF.34.0650	proteasome regulatory non-ATPase subunit 11	GO:0006511 (P): proteasome regulatory non-ATPase subunit 11, putative; GO:0016049 (P): proteasome regulatory non-ATPase subunit 11, putative; GO:0005737 (C): proteasome regulatory non-ATPase subunit 11, putative; GO:0005838 (C): proteasome regulatory non-ATPase subunit 11, putative; GO:0005515 (F): proteasome regulatory non-ATPase subunit 11, putative	K12179	COP9 signalosome complex subunit 6	0.0014	13	OG0000912	1	1	1	1	1	1	1	1	1	1	1	1	1	1	1	1	1	1	1	1	1	1	1	1	1	1	1	1	1	1	1	2	2	1	1	1	1	1	2	1	2	1
LmjF.03.0150	hypothetical protein	missing	-	-	-	0	OG0000914	1	1	1	1	1	1	1	1	1	1	1	1	1	1	1	1	1	1	1	1	1	1	1	1	1	2	1	1	1	1	1	2	1	1	1	1	1	1	2	1	2	1
LmjF.16.0190	Las1-like	GO:0005634 (C): Las1-like, putative	K16912	ribosomal biogenesis protein LAS1	5.3e-40	1	OG0000918	1	1	1	1	1	1	1	1	1	1	1	1	1	1	1	1	1	1	1	1	1	1	1	1	1	1	1	1	1	1	1	1	1	2	1	2	2	1	1	1	2	1
LmjF.10.1080	Eukaryotic translation initiation factor 4 gamma 5	GO:0006412 (UniProtKB:Q04637): P; GO:0010608 (P): Eukaryotic translation initiation factor 4 gamma 5; GO:0005737 (UniProtKB:IF4G1_MOUSE): C; GO:0005737 (C): Eukaryotic translation initiation factor 4 gamma 5; GO:0016281 (C): Eukaryotic translation initiation factor 4 gamma 5; GO:0003676 (UniProtKB:Q04637): F; GO:0003723 (F): Eukaryotic translation initiation factor 4 gamma 5; GO:0003729 (F): Euka…	K21063	5-amino-6-(5-phospho-D-ribitylamino)uracil phosphatase [EC:3.1.3.104]	28	4	OG0000920	1	1	1	1	1	1	1	1	1	1	2	1	1	1	1	1	1	1	1	1	1	1	1	1	1	1	1	1	1	1	1	2	1	1	1	2	1	1	1	1	2	1
LmjF.08.1215	Zinc finger C3HC4 type RING finger	GO:0046872 (F): Zinc finger, C3HC4 type (RING finger), putative	K10624	E3 ubiquitin-protein ligase RBBP6 [EC:2.3.2.27]	10	156	OG0000921	1	1	1	1	1	1	1	1	1	1	1	1	2	1	1	1	2	1	1	1	1	1	1	1	1	2	1	1	1	1	1	1	1	1	1	1	1	1	1	2	1	1
LmjF.08.1190	intraflagellar transport protein 122B	GO:0035721 (P): intraflagellar transport protein 122B, putative; GO:0035735 (P): intraflagellar transport protein 122B, putative; GO:0030990 (C): intraflagellar transport protein 122B, putative; GO:0005515 (F): intraflagellar transport protein 122B, putative	K05236	coatomer subunit alpha	3.9	115	OG0000922	1	2	1	1	1	1	1	1	1	1	1	1	1	1	1	1	1	1	1	1	2	1	1	1	1	2	1	1	1	1	1	1	1	2	1	1	1	1	1	1	1	1
LmjF.36.4520	hypothetical protein	GO:0020015 (C): hypothetical protein, conserved	K06274	vasodilator-stimulated phosphoprotein	9.1	6	OG0000924	1	1	1	1	1	1	1	1	1	1	1	1	1	1	1	1	1	1	1	1	1	1	1	1	1	2	1	1	1	1	2	2	1	1	1	1	2	1	1	1	1	1
LmjF.09.0740	ubiquitin ligase	GO:0008270 (F): ubiquitin ligase, putative	K10666	E3 ubiquitin-protein ligase RNF5 [EC:2.3.2.27]	6.9	10	OG0000926	1	1	1	2	1	1	1	1	1	1	1	1	1	1	1	1	1	1	1	1	1	1	1	1	1	1	1	1	1	1	1	2	1	2	1	1	1	1	1	1	1	1
LmjF.31.1070	biotin/lipoate protein ligase-like protein	GO:0006464 (P): biotin/lipoate protein ligase-like protein; GO:0004077 (F): biotin/lipoate protein ligase-like protein	K12574	ribonuclease J [EC:3.1.-.-]	0.00063	4	OG0000927	1	1	1	1	1	1	1	2	1	1	1	1	1	1	1	1	1	1	1	1	1	1	1	1	1	1	1	1	1	2	1	1	1	2	1	1	1	1	1	2	1	1
LmjF.19.0120	QA-SNARE protein putative	GO:0031982 (C): QA-SNARE protein putative	K02022	HlyD family secretion protein	20	37	OG0000930	1	2	1	1	1	1	1	1	1	1	1	1	1	1	1	1	1	1	1	1	1	1	1	1	1	1	2	1	1	1	1	1	1	1	1	1	1	1	1	2	1	2
LmjF.27.1130	intraflagellar transport protein 88	GO:0008361 (P): intraflagellar transport protein 88, putative; GO:0030010 (P): intraflagellar transport protein 88, putative; GO:0035735 (P): intraflagellar transport protein 88, putative; GO:0060271 (P): intraflagellar transport protein 88, putative; GO:0030990 (C): intraflagellar transport protein 88, putative; GO:0005515 (F): intraflagellar transport protein 88, putative	K12172	E3 SUMO-protein ligase RanBP2 [EC:2.3.2.-]	1.6	85	OG0000931	1	2	1	1	1	1	1	1	1	1	1	1	1	1	1	1	1	1	1	1	1	1	1	1	1	1	1	1	1	1	1	1	1	1	1	2	1	1	1	1	3	1
LmjF.16.0010	hypothetical protein	GO:0005737 (C): hypothetical protein, conserved; GO:0005762 (C): hypothetical protein, conserved	K02876	large subunit ribosomal protein L15	2.5e-15	1	OG0000932	3	1	1	1	1	1	1	1	1	1	1	1	1	1	1	1	1	1	1	1	1	1	1	1	1	1	1	1	1	1	1	1	1	2	1	1	1	1	1	1	1	1
LmjF.16.0030	arginine N-methyltransferase type I	GO:0006479 (P): arginine N-methyltransferase, type I; GO:0019919 (P): arginine N-methyltransferase, type I; GO:0034969 (P): arginine N-methyltransferase, type I; GO:0005829 (C): arginine N-methyltransferase, type I; GO:0008168 (F): arginine N-methyltransferase, type I; GO:0008469 (F): arginine N-methyltransferase, type I; GO:0035244 (F): arginine N-methyltransferase, type I	K21803	EEF1A lysine methyltransferase 3 [EC:2.1.1.-]	27	42	OG0000933	2	1	1	1	1	1	1	1	1	1	1	1	1	1	1	1	1	1	1	1	1	1	1	1	1	1	1	1	1	1	1	1	1	2	1	1	1	1	1	1	1	1
LmjF.21.1040	kinesin	GO:0007018 (P): kinesin, putative; GO:0005737 (C): kinesin, putative; GO:0003777 (F): kinesin, putative; GO:0005524 (F): kinesin, putative; GO:0008017 (F): kinesin, putative	K20345	membrane fusion protein, peptide pheromone/bacteriocin exporter	14	71	OG0000935	1	2	1	1	1	1	1	1	1	1	2	1	1	1	1	1	1	1	1	1	1	2	1	1	1	1	1	1	1	1	1	1	1	1	1	1	2	1	1	1	1	1
LmjF.11.0480	mRNA cap guanine-N7 methyltransferase	GO:0010494 (C): mRNA cap guanine-N7 methyltransferase, putative; GO:0016281 (C): mRNA cap guanine-N7 methyltransferase, putative; GO:0004482 (PANTHER:PTHR12189:SF3,InterPro:IPR004971): F	K23095	demethylphylloquinol methyltransferase [EC:2.1.1.329]	19	13	OG0000936	1	1	1	1	1	1	1	1	1	1	1	1	1	1	1	1	1	1	1	1	1	1	1	1	1	1	1	1	1	1	1	1	1	3	2	1	1	1	1	1	1	1
LmjF.27.1210	translation initiation factor eIF2B delta subunit	GO:0044237 (P): translation initiation factor eIF2B delta subunit, putative; GO:0005737 (C): translation initiation factor eIF2B delta subunit, putative	K14294	partner of Y14 and mago	0.00019	6	OG0000937	1	2	1	1	1	1	1	0	1	1	1	1	1	1	1	1	1	1	1	1	1	1	1	1	1	1	1	1	1	1	1	2	1	1	1	2	1	1	1	2	2	1
LmjF.14.0390	hypothetical protein	missing	-	-	-	0	OG0000939	1	1	1	1	1	1	1	1	0	1	1	1	1	1	4	1	2	1	3	1	1	0	1	1	1	1	1	1	1	1	1	1	1	1	1	1	1	1	1	1	1	1
LmjF.36.5080	hypothetical protein	GO:0005634 (C): hypothetical protein, conserved	K14563	rRNA 2'-O-methyltransferase fibrillarin [EC:2.1.1.-]	13	8	OG0000940	1	1	1	1	1	1	1	1	1	1	1	1	1	1	1	1	1	1	1	1	1	1	1	1	1	1	1	1	1	1	1	1	1	1	1	1	2	1	1	3	1	2
LmjF.30.0910	ubiquitin-protein ligase	GO:0004842 (F): ubiquitin-protein ligase, putative	K19687	antitoxin VapB	0.28	27	OG0000947	1	2	1	1	1	1	1	1	1	1	1	1	1	1	1	1	1	1	1	1	1	1	1	1	1	1	1	1	1	1	1	1	1	2	1	2	1	1	1	1	1	1
LmjF.30.0920	hypothetical protein	GO:0005739 (C): hypothetical protein, conserved; GO:0020023 (C): hypothetical protein, conserved	K17710	pentatricopeptide repeat domain-containing protein 1	0.16	2	OG0000948	1	1	1	1	1	1	1	1	1	1	1	1	1	1	1	1	1	1	1	1	1	1	1	1	1	2	1	2	1	1	1	1	1	2	1	1	1	1	1	1	1	1
LmjF.30.1120	importin alpha	GO:0006606 (P): importin alpha, putative; GO:0005634 (C): importin alpha, putative; GO:0005634 (C): importin alpha, putative; GO:0005737 (C): importin alpha, putative; GO:0005488 (F): importin alpha, putative; GO:0005515 (F): importin alpha, putative; GO:0061608 (F): importin alpha, putative	K17545	serine/threonine-protein kinase ULK4 [EC:2.7.11.1]	0.02	38	OG0000949	1	2	1	1	1	1	1	1	1	1	1	1	1	1	1	1	1	1	1	1	1	1	1	1	1	1	1	2	2	1	1	1	1	1	1	1	1	1	1	1	1	1
LmjF.35.3380	poly A polymerase regulatory subunit	GO:0006370 (P): poly A polymerase regulatory subunit, putative; GO:0005634 (C): poly A polymerase regulatory subunit, putative; GO:0005654 (C): poly A polymerase regulatory subunit, putative; GO:0004483 (F): poly A polymerase regulatory subunit, putative	K21516	Orthopoxvirus cap-specific mRNA (nucleoside-2'-O-)-methyltransferase [EC:2.1.1.57]	5.7e-08	3	OG0000951	1	2	1	1	1	1	1	1	1	1	1	1	1	1	1	1	1	1	1	1	1	1	1	1	1	1	1	1	1	1	1	1	1	1	1	2	1	1	1	1	2	1
LmjF.35.3240	hypothetical protein	missing	K16308	citron Rho-interacting kinase [EC:2.7.11.1]	9.2	16	OG0000952	1	1	1	1	1	1	1	1	1	1	1	1	1	1	1	1	1	1	1	1	1	1	1	1	1	1	1	1	1	1	1	1	1	2	1	1	2	1	1	2	1	1
LmjF.35.2330	Importin 1	GO:0006406 (P): Importin 1; GO:0005634 (C): Importin 1; GO:0005643 (C): Importin 1; GO:0005737 (C): Importin 1; GO:0005488 (F): Importin 1	K16803	cytoskeleton-associated protein 5	0.15	15	OG0000954	1	1	1	1	1	1	1	1	1	1	1	1	1	1	1	1	1	1	1	1	1	1	1	1	1	1	2	1	1	1	1	1	1	2	1	1	2	1	1	1	1	1
LmjF.19.0650	hypothetical protein	GO:0006396 (P): hypothetical protein, conserved; GO:0005634 (C): hypothetical protein, conserved; GO:0005654 (C): hypothetical protein, conserved; GO:0003723 (F): hypothetical protein, conserved	K05740	diaphanous 1	72	29	OG0000956	1	2	2	1	1	1	1	1	1	1	1	1	1	1	1	1	1	1	1	1	1	1	1	1	1	1	1	1	1	1	1	1	1	2	1	1	1	1	1	1	1	1
LmjF.24.1150	DNA-directed RNA polymerase mitochondrial	GO:0006264 (P): DNA-directed RNA polymerase, mitochondrial; GO:0006351 (P): DNA-directed RNA polymerase, mitochondrial; GO:0006390 (P): DNA-directed RNA polymerase, mitochondrial; GO:0005737 (C): DNA-directed RNA polymerase, mitochondrial; GO:0097014 (C): DNA-directed RNA polymerase, mitochondrial; GO:0001065 (F): DNA-directed RNA polymerase, mitochondrial; GO:0003677 (F): DNA-directed RNA polyme…	K09291	nucleoprotein TPR	6.3	3	OG0000958	1	1	1	1	1	1	1	1	1	1	1	1	1	1	1	1	1	1	1	1	1	1	1	1	1	1	1	1	1	1	1	1	1	2	1	1	2	1	1	1	1	1
LmjF.36.5270	endonuclease/exonuclease protein-like protein	GO:0005654 (C): endonuclease/exonuclease protein-like protein; GO:0031981 (C): endonuclease/exonuclease protein-like protein	K18729	protein angel	85	9	OG0000959	1	1	1	1	1	1	1	1	1	1	2	1	1	1	1	1	1	1	1	1	1	1	1	1	1	1	1	1	1	1	1	1	1	2	1	1	1	1	1	1	1	1
LmjF.36.5350	kinetoplastid kinetochore protein 2	GO:0006468 (P): kinetoplastid kinetochore protein 2, putative; GO:0007059 (P): kinetoplastid kinetochore protein 2, putative; GO:0000776 (C): kinetoplastid kinetochore protein 2, putative; GO:0005634 (C): kinetoplastid kinetochore protein 2, putative; GO:0003676 (F): kinetoplastid kinetochore protein 2, putative; GO:0004672 (F): kinetoplastid kinetochore protein 2, putative; GO:0005524 (F): kinet…	K22402	GDNF-inducible zinc finger protein 1	0.19	497	OG0000960	1	1	1	1	1	1	1	1	1	1	1	1	1	1	1	1	1	1	1	1	1	1	1	1	1	2	1	1	1	1	1	1	1	1	1	2	1	1	1	1	2	1
LmjF.02.0620	hypothetical protein	GO:0005737 (C): hypothetical protein, conserved; GO:0005515 (F): hypothetical protein, conserved	K08266	target of rapamycin complex subunit LST8	0.43	45	OG0000961	1	2	1	1	1	1	1	1	1	1	1	1	1	1	1	1	1	1	1	1	1	2	1	1	1	2	1	1	1	1	1	1	1	1	1	1	1	1	1	1	1	1
LmjF.35.4590	phosphatidylserine decarboxylase	GO:0006660 (P): phosphatidylserine decarboxylase, putative; GO:0008654 (P): phosphatidylserine decarboxylase, putative; GO:0005737 (C): phosphatidylserine decarboxylase, putative; GO:0004609 (F): phosphatidylserine decarboxylase, putative; GO:0004609 (F): phosphatidylserine decarboxylase, putative	K22433	L-tryptophan decarboxylase [EC:4.1.1.105]	0.0014	2	OG0000963	1	2	1	1	1	1	1	1	1	1	1	1	1	1	1	1	1	1	1	1	1	1	1	1	1	1	1	1	1	1	1	1	1	1	1	2	1	1	1	1	2	1
LmjF.05.1080	Phosphatidylinositol 4-phosphate 5-kinase	missing	K22700	Zinc finger CCHC domain-containing protein 2	4.4	10	OG0000964	1	1	1	1	1	1	1	1	1	1	1	1	1	1	1	1	1	1	2	1	1	1	1	1	1	1	1	1	1	1	1	1	1	1	2	1	1	1	1	2	1	1
LmjF.32.1360	RNA capping enzyme cytoplasmic	GO:0006370 (P): RNA capping enzyme, cytoplasmic; GO:0036260 (EuPathDB:CFAC1_190023800): P; GO:0005737 (C): RNA capping enzyme, cytoplasmic NOT (ISO): EuPathDB:CFAC1_190023800; GO:0004484 (F): RNA capping enzyme, cytoplasmic; GO:0005525 (EuPathDB:CFAC1_190023800): F; GO:0008192 (EuPathDB:CFAC1_190023800): F; GO:0019002 (F): RNA capping enzyme, cytoplasmic NOT (ISO GeneDB:Tb927.11.14580): F	K00876	uridine kinase [EC:2.7.1.48]	7.5	35	OG0000968	1	1	1	1	1	1	1	1	2	1	1	1	1	1	1	1	1	1	1	1	1	1	2	1	1	2	1	1	1	1	1	1	1	1	1	1	1	1	1	1	1	1
LmjF.28.0530	RAD50 DNA repair-like protein	GO:0000723 (P): RAD50 DNA repair-like protein; GO:0006281 (P): RAD50 DNA repair-like protein; GO:0005634 (C): RAD50 DNA repair-like protein; GO:0005634 (C): RAD50 DNA repair-like protein; GO:0030870 (C): RAD50 DNA repair-like protein; GO:0016887 (F): RAD50 DNA repair-like protein	K05635	laminin, gamma 1	1.4	107	OG0000970	1	1	1	1	1	1	1	1	1	1	1	1	1	1	1	1	1	1	1	1	1	1	1	1	1	1	1	1	1	1	1	3	1	1	1	1	2	1	1	1	1	1
LmjF.28.0170	dual specificity phopshatase	GO:0006470 (P): dual specificity phopshatase, putative; GO:0016311 (P): dual specificity phopshatase, putative; GO:0005737 (C): dual specificity phopshatase, putative; GO:0005515 (F): dual specificity phopshatase, putative; GO:0008138 (F): dual specificity phopshatase, putative; GO:0016791 (F): dual specificity phopshatase, putative	K18646	acidic leucine-rich nuclear phosphoprotein 32 family member A/C/D	13	111	OG0000972	1	2	1	1	1	1	1	1	1	1	1	1	1	1	1	1	1	1	1	1	1	1	1	1	1	1	1	1	1	1	2	2	1	1	1	1	1	1	1	1	1	1
LmjF.13.0500	ATP-dependent RNA helicase	GO:0003676 (F): ATP-dependent RNA helicase, putative; GO:0005524 (F): ATP-dependent RNA helicase, putative	K20527	type IV secretion system protein TrbB [EC:7.4.2.8]	1.5	83	OG0000974	2	1	1	1	1	1	1	1	1	1	1	1	1	1	1	1	1	1	1	1	1	1	1	1	1	1	2	1	1	1	1	1	1	1	1	1	2	1	1	1	1	1
LmjF.13.0830	hypothetical protein	GO:0005737 (C): hypothetical protein, conserved	K17309	plasmalemma vesicle-associated protein	26	20	OG0000975	1	1	1	1	1	1	1	1	1	1	1	1	1	1	1	1	1	1	1	1	1	1	1	1	1	1	1	1	1	1	2	2	1	2	1	1	1	1	1	1	1	1
LmjF.13.1150	hypothetical protein	GO:0008152 (P): hypothetical protein, conserved; GO:0005737 (C): hypothetical protein, conserved	K16814	patatin-like phospholipase domain-containing protein 5 [EC:3.1.1.-]	1.5e-05	5	OG0000976	1	1	1	1	1	1	1	1	1	1	1	1	1	1	1	1	1	1	1	1	1	1	2	1	1	1	1	1	1	1	1	1	1	2	1	1	1	2	1	1	1	1
LmjF.34.1550	ATP dependent DEAD-box helicase	GO:0005737 (C): ATP dependent DEAD-box helicase, putative; GO:0005761 (C): ATP dependent DEAD-box helicase, putative; GO:0005762 (C): ATP dependent DEAD-box helicase, putative; GO:0031981 (C): ATP dependent DEAD-box helicase, putative; GO:0097014 (C): ATP dependent DEAD-box helicase, putative; GO:0043022 (F): ATP dependent DEAD-box helicase, putative; GO:0005737 (C): ATP dependent DEAD-box helica…	K20154	pyranose dehydrogenase [EC:1.1.99.29]	13	7	OG0000978	1	1	1	1	1	1	1	1	1	1	1	1	1	1	1	1	2	1	1	1	1	1	1	1	1	1	1	1	1	1	1	2	1	2	1	1	1	1	1	1	1	1
LmjF.14.0130	inosine-guanine nucleoside hydrolase	GO:0006179 (P): inosine-guanine nucleoside hydrolase, putative; GO:0006190 (P): inosine-guanine nucleoside hydrolase, putative; GO:0005737 (C): inosine-guanine nucleoside hydrolase, putative; GO:0020015 (C): inosine-guanine nucleoside hydrolase, putative; GO:0047724 (F): inosine-guanine nucleoside hydrolase, putative	K13824	hemoglobin subunit gamma	0.0041	6	OG0000979	1	1	1	1	1	1	1	1	1	1	1	1	1	1	1	1	1	1	1	1	1	1	1	1	1	1	1	1	1	1	1	2	1	1	1	2	1	1	1	1	2	1
LmjF.14.0260	von Willebrand factor type A domain containing protein	GO:0005930 (C): von Willebrand factor type A domain containing protein, putative	-	-	-	0	OG0000980	1	1	1	1	1	1	1	1	1	1	1	1	1	1	1	1	1	1	1	1	1	2	1	1	1	1	1	1	1	1	1	1	1	2	1	1	1	1	1	2	1	1
LmjF.25.2000	hypothetical protein	GO:0035869 (C): hypothetical protein, conserved; GO:0036064 (C): hypothetical protein, conserved	K16471	Fas-binding factor 1	48	2	OG0000981	1	2	1	1	1	1	1	1	1	1	1	1	1	1	1	1	1	1	1	1	1	1	1	1	1	1	1	1	1	1	1	1	1	2	1	1	2	1	1	1	1	1
LmjF.25.2060	Stage II sporulation protein E SpoIIE	GO:0005737 (C): Stage II sporulation protein E (SpoIIE), putative; GO:0003824 (F): Stage II sporulation protein E (SpoIIE), putative	K11915	serine/threonine protein phosphatase Stp1 [EC:3.1.3.16]	18	19	OG0000982	1	3	1	1	1	1	1	1	1	1	1	1	1	1	1	1	1	1	1	1	1	1	1	1	1	2	1	1	1	1	1	1	1	1	1	1	1	1	1	1	1	1
LmjF.13.0080	mitochondrial DNA polymerase I protein B	GO:0006260 (P): mitochondrial DNA polymerase I protein B, putative; GO:0006264 (P): mitochondrial DNA polymerase I protein B, putative; GO:0005737 (C): mitochondrial DNA polymerase I protein B, putative; GO:0003677 (F): mitochondrial DNA polymerase I protein B, putative; GO:0003887 (F): mitochondrial DNA polymerase I protein B, putative	K18745	maternal protein exuperantia	13	17	OG0000983	1	1	1	1	1	1	1	1	1	1	1	1	1	1	1	1	1	1	1	1	1	1	1	1	1	2	1	1	1	1	1	1	1	3	1	1	1	1	1	1	1	1
LmjF.32.1660	hypothetical protein	GO:0005737 (C): hypothetical protein, conserved; GO:0005739 (C): hypothetical protein, conserved; GO:0031981 (C): hypothetical protein, conserved; GO:0036064 (C): hypothetical protein, conserved; GO:0097014 (C): hypothetical protein, conserved	K02526	2-keto-3-deoxygluconate permease	0.00073	1	OG0000985	1	1	2	1	1	1	1	1	1	1	1	1	1	1	1	1	1	1	1	1	1	1	1	1	1	1	1	1	1	1	1	1	1	1	1	2	1	1	1	1	2	1
LmjF.21.1330	RecF/RecN/SMC N terminal domain/SMC proteins Flexible Hinge Domain	GO:0051276 (P): RecF/RecN/SMC N terminal domain/SMC proteins Flexible Hinge Domain, putative; GO:0005634 (C): RecF/RecN/SMC N terminal domain/SMC proteins Flexible Hinge Domain, putative; GO:0005694 (C): RecF/RecN/SMC N terminal domain/SMC proteins Flexible Hinge Domain, putative; GO:0005737 (C): RecF/RecN/SMC N terminal domain/SMC proteins Flexible Hinge Domain, putative; GO:0031981 (C): RecF/Re…	K21347	Tax1-binding protein 1	3	56	OG0000987	1	1	1	1	1	1	1	1	1	1	1	1	1	1	1	1	1	1	1	1	1	1	1	1	1	1	1	1	1	1	1	3	1	1	1	1	2	1	1	1	1	1
LmjF.22.0710	hypothetical protein	GO:0005763 (C): hypothetical protein, conserved	K09747	uncharacterized protein	5e-06	1	OG0000990	1	1	1	1	1	1	1	2	1	2	1	1	1	1	2	1	2	1	1	1	1	0	1	1	1	1	1	1	1	1	1	1	1	1	1	1	1	1	1	1	1	1
LmjF.33.1340	QA-SNARE protein putative	GO:0016192 (P): QA-SNARE protein putative; GO:0016020 (C): QA-SNARE protein putative	K13814	t-SNARE domain-containing protein 1	17	12	OG0000991	1	1	1	1	1	1	1	1	1	1	2	1	1	1	1	1	1	1	1	2	1	1	1	1	1	1	1	1	1	1	1	1	1	1	1	1	1	1	1	1	1	1
LmjF.31.2900	Nucleoporin NUP62	GO:0005634 (C): Nucleoporin NUP62; GO:0005643 (C): Nucleoporin NUP62; GO:0044613 (C): Nucleoporin NUP62	K19461	EBV nuclear antigen 1	1.4	13	OG0000996	1	1	1	1	1	1	1	1	1	1	1	1	1	1	1	1	1	1	1	1	1	1	1	1	1	1	1	1	1	1	1	1	1	3	1	1	1	1	1	2	1	1
LmjF.31.3090	metallo-peptidase Clan ME Family M16	GO:0005737 (C): metallo-peptidase, Clan ME, Family M16; GO:0097014 (C): metallo-peptidase, Clan ME, Family M16; GO:0003824 (F): metallo-peptidase, Clan ME, Family M16; GO:0046872 (F): metallo-peptidase, Clan ME, Family M16	K09272	structure-specific recognition protein 1	6.6	15	OG0000998	1	1	1	1	1	1	1	1	1	1	1	1	1	1	1	1	1	1	1	1	1	1	1	1	1	1	1	1	1	1	2	1	1	2	1	1	1	1	1	1	2	1
LmjF.11.0030	Bacterial transferase hexapeptide six repeats	missing	K00674	2,3,4,5-tetrahydropyridine-2,6-dicarboxylate N-succinyltransferase [EC:2.3.1.117]	22	27	OG0001000	1	1	1	1	1	1	1	1	1	1	1	1	1	1	1	1	1	1	1	1	1	2	1	1	1	2	1	1	1	1	1	2	1	1	1	1	1	1	1	1	1	1
LmjF.05.0640	Ankyrin repeats many copies_/Ankyrin repeats 3 copies	GO:0005930 (C): Ankyrin repeats (many copies)/Ankyrin repeats (3 copies), putative; GO:0005515 (F): Ankyrin repeats (many copies)/Ankyrin repeats (3 copies), putative	K17554	apoptosis-stimulating of p53 protein 1	1.3	133	OG0001003	1	1	1	1	1	1	1	1	2	1	1	1	1	1	1	1	1	1	1	1	1	1	1	1	1	1	1	1	1	1	1	1	1	1	1	1	1	1	1	3	1	1
LmjF.05.0600	COG4 transport protein	GO:0005737 (C): COG4 transport protein, putative; GO:0031981 (C): COG4 transport protein, putative; GO:0097014 (C): COG4 transport protein, putative	K05635	laminin, gamma 1	8.5	7	OG0001004	1	1	1	1	1	1	1	1	1	1	1	1	1	1	1	1	1	1	1	1	1	1	1	1	1	1	1	1	1	2	1	2	1	1	1	1	1	1	1	2	1	1
LmjF.23.1190	hypothetical protein	GO:0005763 (C): hypothetical protein, conserved	K21974	probable RcsB/C two-component-system connector	0.00053	2	OG0001009	1	1	1	1	1	1	1	1	1	1	1	1	1	1	1	1	1	1	1	1	1	1	1	1	1	1	1	1	1	1	1	2	1	1	1	2	1	1	1	1	2	1
LmjF.23.1250	Protein of unknown function DUF3250	GO:0035869 (C): Protein of unknown function (DUF3250), putative	K10060	C-type lectin domain family 4 member F	1.7e+03	48	OG0001010	1	1	1	1	1	1	1	1	1	1	1	1	1	1	1	1	1	1	1	1	1	1	1	1	1	2	1	1	1	1	1	1	1	1	1	2	1	1	1	1	2	1
LmjF.28.2090	CEP76 C2 domain containing protein	GO:0036064 (C): CEP76 C2 domain containing protein, putative	K19352	coiled-coil and C2 domain-containing protein 2A	1.6e-42	2	OG0001011	1	1	1	1	1	1	1	1	1	1	1	1	1	1	1	1	1	1	1	1	1	1	1	1	1	1	1	1	1	1	1	1	1	2	1	1	1	1	1	1	2	1
LmjF.24.1530	ATP-dependent DEAD/H DNA helicase recQ	GO:0006310 (P): ATP-dependent DEAD/H DNA helicase recQ, putative; GO:0005622 (C): ATP-dependent DEAD/H DNA helicase recQ, putative; GO:0005737 (C): ATP-dependent DEAD/H DNA helicase recQ, putative; GO:0003676 (F): ATP-dependent DEAD/H DNA helicase recQ, putative; GO:0005524 (F): ATP-dependent DEAD/H DNA helicase recQ, putative; GO:0008026 (F): ATP-dependent DEAD/H DNA helicase recQ, putative	K15271	ATP-dependent DNA helicase HFM1/MER3 [EC:3.6.4.12]	1.2	57	OG0001012	1	1	1	1	1	1	1	1	1	1	1	1	1	1	1	1	1	1	1	1	1	1	1	1	1	1	1	1	1	1	1	1	1	2	3	1	1	1	1	1	1	1
LmjF.24.1450	NPK1-related protein kinase-like	GO:0006468 (P): NPK1-related protein kinase-like; GO:0004672 (F): NPK1-related protein kinase-like; GO:0005524 (F): NPK1-related protein kinase-like	K20359	PRA1 family protein 1	24	491	OG0001014	1	3	1	1	1	1	1	1	1	1	1	1	1	1	1	1	1	1	1	1	1	1	1	1	1	1	1	1	1	1	1	1	1	1	1	1	1	1	1	1	1	1
LmjF.12.1320	Vacuolar sorting protein 39 domain 1/Vacuolar sorting protein 39 domain 2	GO:0005737 (C): Vacuolar sorting protein 39 domain 1/Vacuolar sorting protein 39 domain 2, putative	K04646	clathrin heavy chain	25	4	OG0001017	1	2	1	1	1	1	1	1	1	1	1	1	1	1	1	1	1	1	1	1	1	1	1	1	1	2	1	1	1	1	1	1	1	1	2	1	1	1	1	1	1	1
LmjF.12.1220	WD repeat and HMG-box DNA-binding protein	GO:0005634 (C): WD repeat and HMG-box DNA-binding protein, putative; GO:0005654 (C): WD repeat and HMG-box DNA-binding protein, putative; GO:0005737 (C): WD repeat and HMG-box DNA-binding protein, putative; GO:0005515 (F): WD repeat and HMG-box DNA-binding protein, putative	K06706	CD248 antigen, endosialin	30	25	OG0001018	1	1	1	1	1	1	1	1	1	1	1	1	1	1	1	1	1	1	1	1	1	1	1	1	1	2	1	1	1	1	1	1	1	2	1	1	1	1	1	2	1	1
LmjF.36.0090	hypothetical protein	GO:0005488 (F): hypothetical protein, conserved	-	-	-	0	OG0001019	1	2	1	1	1	1	1	1	1	1	1	1	1	1	1	1	1	1	1	1	1	1	1	1	1	1	1	1	1	1	1	2	1	1	1	1	2	1	1	1	1	1
LmjF.36.0050	PUF1	GO:0010608 (P): PUF1, putative; GO:0016049 (P): PUF1, putative; GO:0005737 (C): PUF1, putative; GO:0003723 (F): PUF1, putative; GO:0003729 (F): PUF1, putative; GO:0005488 (F): PUF1, putative	K12617	DNA topoisomerase 2-associated protein PAT1	1.6	12	OG0001020	1	1	1	1	1	1	1	1	1	1	1	1	1	1	1	1	1	1	1	1	1	1	1	1	1	1	1	1	1	1	1	3	1	1	1	1	2	1	1	1	1	1
LmjF.25.1290	NPL4 family	missing	K17848	Arf-GAP with GTPase, ANK repeat and PH domain-containing protein 2	14	3	OG0001021	1	1	1	1	1	1	1	1	1	1	1	1	1	1	1	1	1	1	1	1	1	1	1	1	1	3	1	1	1	1	1	1	1	1	1	1	2	1	1	1	1	1
LmjF.32.3080	ATP-binding cassette protein subfamily B member 3	GO:0055085 (P): ATP-binding cassette protein subfamily B, member 3, putative; GO:0005737 (C): ATP-binding cassette protein subfamily B, member 3, putative; GO:0016021 (C): ATP-binding cassette protein subfamily B, member 3, putative; GO:0005524 (F): ATP-binding cassette protein subfamily B, member 3, putative; GO:0016887 (F): ATP-binding cassette protein subfamily B, member 3, putative; GO:004262…	K11292	transcription elongation factor SPT6	6.9	275	OG0001024	1	4	1	1	1	1	1	1	1	1	1	1	1	1	1	1	1	1	1	1	1	1	1	1	1	1	1	1	1	1	1	1	1	1	1	1	1	1	1	1	1	1
LmjF.29.1310	carnitine/choline acetyltransferase	GO:0005737 (C): carnitine/choline acetyltransferase, putative; GO:0016746 (F): carnitine/choline acetyltransferase, putative	K19524	carnitine O-palmitoyltransferase 1, brain isoform [EC:2.3.1.21]	1.4e-35	7	OG0001027	1	1	1	2	1	1	1	1	1	1	1	1	1	1	1	1	1	1	1	1	1	1	1	1	1	1	1	1	1	1	1	1	1	2	1	1	1	2	1	1	1	1
LmjF.20.0090	Ion channel/Calcium-activated BK potassium channel alpha subunit	GO:0006813 (P): Ion channel/Calcium-activated BK potassium channel alpha subunit, putative; GO:0016020 (C): Ion channel/Calcium-activated BK potassium channel alpha subunit, putative	K07706	two-component system, LytTR family, sensor histidine kinase AgrC [EC:2.7.13.3]	1.3	45	OG0001029	1	2	1	1	1	1	1	1	1	1	1	1	1	1	1	1	1	1	1	1	1	1	1	1	1	1	1	1	1	1	1	1	1	2	1	1	1	1	1	2	1	1
LmjF.20.0060	DNA repair protein BRCA2	GO:0000724 (P): DNA repair protein BRCA2, putative; GO:0020033 (P): DNA repair protein BRCA2, putative; GO:0005634 (C): DNA repair protein BRCA2, putative; GO:0005654 (C): DNA repair protein BRCA2, putative; GO:0003684 (F): DNA repair protein BRCA2, putative	K20046	actin cytoskeleton-regulatory complex protein SLA1	5.6	4	OG0001030	1	1	1	1	1	1	1	1	1	1	1	1	1	1	1	1	1	1	1	1	1	1	1	1	1	1	1	1	1	2	1	1	1	3	1	1	1	1	1	1	1	1
LmjF.30.0240	hypothetical protein	GO:0005930 (C): hypothetical protein, conserved	-	-	-	0	OG0001031	1	2	1	1	1	1	1	1	1	1	1	1	1	1	1	1	1	1	1	1	1	1	1	1	1	1	1	1	1	1	1	1	1	1	1	1	1	2	1	2	1	1
LmjF.33.0010	hypothetical protein	GO:0005737 (C): hypothetical protein, conserved; GO:0005763 (C): hypothetical protein, conserved	K12943	lipoprotein YgeR	85	8	OG0001032	1	1	1	1	1	1	1	1	1	1	1	1	1	1	1	1	1	1	1	1	1	1	1	1	1	1	1	1	1	1	1	1	1	1	1	2	1	1	1	2	2	1
LmjF.33.0120	CEP19-like protein	GO:0036064 (C): CEP19-like protein, putative	K16801	centrosomal protein CEP19	7.8e-59	1	OG0001033	1	1	1	1	1	1	1	1	1	1	1	1	1	1	1	1	1	1	1	1	1	1	1	1	1	2	1	1	1	1	1	1	1	1	1	1	1	2	1	2	1	1
LmjF.36.3880	eukaryotic translation initiation factor 3 subunit i	GO:0006446 (UniProtKB:Q13347): P; GO:0005737 (C): eukaryotic translation initiation factor 3 subunit i; GO:0005737 (C): eukaryotic translation initiation factor 3 subunit i; GO:0005852 (C): eukaryotic translation initiation factor 3 subunit i; GO:0003743 (UniProtKB:Q13347): F; GO:0005515 (F): eukaryotic translation initiation factor 3 subunit i	K10594	E3 ubiquitin-protein ligase HERC1 [EC:2.3.2.26]	0.28	140	OG0001037	1	1	1	1	1	1	1	1	1	1	1	1	1	1	1	1	1	1	1	1	1	1	1	1	1	1	1	1	1	1	1	1	1	2	1	1	1	1	1	1	1	1
LmjF.27.0080	hypothetical protein	GO:0005737 (C): hypothetical protein, conserved; GO:0031981 (C): hypothetical protein, conserved; GO:0097014 (C): hypothetical protein, conserved	-	-	-	0	OG0001040	1	1	1	1	1	1	1	1	1	1	1	1	1	1	1	1	1	1	1	1	1	1	1	1	1	2	1	1	1	1	1	1	1	2	1	1	2	1	1	1	1	1
LmjF.28.1320	prenyltransferase	GO:0016021 (C): prenyltransferase, putative; GO:0016765 (F): prenyltransferase, putative	K24131	protease PrsW [EC:3.4.-.-]	2.9	12	OG0001041	1	2	1	1	1	1	1	1	1	1	1	1	1	1	1	1	1	1	1	1	1	1	1	1	1	2	1	1	1	1	1	1	1	2	1	1	1	1	1	1	1	1
LmjF.27.1850	paraflagellar rod protein 5	GO:0005930 (C): paraflagellar rod protein 5, putative; GO:0031514 (C): paraflagellar rod protein 5, putative; GO:0005515 (F): paraflagellar rod protein 5, putative; GO:0005516 (F): paraflagellar rod protein 5, putative	K05636	laminin, beta 1	5.7	79	OG0001044	1	1	1	1	1	1	1	1	1	1	1	1	1	1	1	1	1	1	1	1	1	1	1	1	1	1	1	1	1	1	1	2	1	1	1	1	1	2	1	1	2	1
LmjF.28.2220	2_3-bisphosphoglycerate-independent phosphoglycerate mutase-like	GO:0008152 (P): 2,3-bisphosphoglycerate-independent phosphoglycerate mutase-like; GO:0003824 (F): 2,3-bisphosphoglycerate-independent phosphoglycerate mutase-like; GO:0046537 (F): 2,3-bisphosphoglycerate-independent phosphoglycerate mutase-like; GO:0046872 (F): 2,3-bisphosphoglycerate-independent phosphoglycerate mutase-like	K09553	stress-induced-phosphoprotein 1	3	4	OG0001046	1	1	1	1	1	1	1	1	1	1	1	1	1	1	1	1	1	1	1	1	1	1	1	1	1	1	1	1	1	2	1	2	1	1	1	1	2	1	1	1	1	1
LmjF.03.0350	protein kinase	GO:0006468 (P): protein kinase, putative; GO:0005737 (C): protein kinase, putative; GO:0004672 (F): protein kinase, putative; GO:0005524 (F): protein kinase, putative	K09291	nucleoprotein TPR	1.7e+03	426	OG0001052	1	1	1	1	1	1	1	1	1	1	1	1	1	1	1	1	1	1	1	1	1	1	1	1	1	1	1	1	1	2	1	2	1	1	1	2	1	1	1	1	1	1
LmjF.29.2630	Present in the outer mitochondrial membrane proteome 24	GO:0005741 (C): Present in the outer mitochondrial membrane proteome 24; GO:0003729 (F): Present in the outer mitochondrial membrane proteome 24; GO:0005515 (F): Present in the outer mitochondrial membrane proteome 24	K15973	MarR family transcriptional regulator, 2-MHQ and catechol-resistance regulon repressor	0.21	5	OG0001053	1	3	1	1	1	1	1	1	1	1	1	1	1	1	1	1	1	1	1	1	1	1	1	1	1	1	1	1	1	1	1	1	1	1	1	1	2	1	1	1	1	1
LmjF.24.2010	phosphatidylinositol 3-kinase	GO:0046854 (P): phosphatidylinositol 3-kinase, putative; GO:0046854 (P): phosphatidylinositol 3-kinase, putative; GO:0048015 (P): phosphatidylinositol 3-kinase, putative; GO:0005942 (C): phosphatidylinositol 3-kinase, putative; GO:0005488 (F): phosphatidylinositol 3-kinase, putative; GO:0016303 (F): phosphatidylinositol 3-kinase, putative; GO:0016303 (F): phosphatidylinositol 3-kinase, putative; …	K08874	transformation/transcription domain-associated protein	11	13	OG0001055	1	1	1	1	1	1	1	1	1	1	1	1	1	1	1	1	1	1	1	1	1	1	1	1	1	3	1	1	1	1	1	1	1	1	1	1	2	1	1	1	1	1
LmjF.30.3170	Tumour suppressor Mitostatin	GO:0005930 (C): Tumour suppressor, Mitostatin, putative	K22766	fidgetin-like protein 1 [EC:3.6.4.-]	29	14	OG0001056	1	1	1	1	1	1	1	1	1	1	1	1	1	1	1	1	1	1	1	1	1	1	1	1	1	2	1	1	1	1	1	1	1	2	1	1	1	1	1	1	2	1
LmjF.30.3130	valyl-tRNA synthetase	GO:0006418 (P): valyl-tRNA synthetase, putative; GO:0006438 (P): valyl-tRNA synthetase, putative; GO:0005737 (C): valyl-tRNA synthetase, putative; GO:0005737 (C): valyl-tRNA synthetase, putative; GO:0097014 (C): valyl-tRNA synthetase, putative; GO:0000166 (F): valyl-tRNA synthetase, putative; GO:0002161 (F): valyl-tRNA synthetase, putative; GO:0004812 (F): valyl-tRNA synthetase, putative; GO:0004…	K04566	lysyl-tRNA synthetase, class I [EC:6.1.1.6]	0.0041	7	OG0001057	1	1	1	1	1	1	1	1	1	1	1	1	1	1	1	1	1	1	1	1	1	1	1	1	1	1	1	1	1	1	1	1	1	1	1	2	1	1	1	1	3	1
LmjF.30.3100	hypothetical protein	missing	K11244	cell wall integrity and stress response component	0.2	7	OG0001058	1	1	1	1	1	1	1	1	1	1	1	1	1	1	1	1	1	1	1	1	1	1	1	1	1	1	1	1	1	1	1	2	1	1	1	2	1	1	2	1	1	1
LmjF.34.1150	hypothetical protein	missing	K01047	secretory phospholipase A2 [EC:3.1.1.4]	84	1	OG0001061	1	1	1	1	1	1	1	1	1	1	1	1	1	1	1	1	1	1	1	2	1	1	1	1	1	1	1	1	1	1	1	2	1	2	1	1	1	1	1	1	1	1
LmjF.29.2210	leucine-rich repeat-containing protein	GO:0000281 (P): leucine-rich repeat-containing protein; GO:0032054 (P): leucine-rich repeat-containing protein; GO:0044782 (P): leucine-rich repeat-containing protein; GO:0005737 (C): leucine-rich repeat-containing protein; GO:0036064 (C): leucine-rich repeat-containing protein; GO:0005515 (F): leucine-rich repeat-containing protein	K13978	actinin-like protein	2.4	84	OG0001063	1	1	1	1	1	1	1	1	1	1	1	1	1	1	1	1	1	1	1	1	1	1	1	1	1	1	1	1	1	1	1	2	2	1	1	1	1	1	2	1	1	1
LmjF.22.0090	cap guanylyltransferase-methyltransferase 1	GO:0036260 (P): cap guanylyltransferase-methyltransferase 1 NOT (ISO GeneDB:Tb927.7.2080): P NOT (ISO GeneDB:Tb927.7.2080): P; GO:0005634 (C): cap guanylyltransferase-methyltransferase 1	K15313	polyketide biosynthesis enoyl-CoA hydratase PksI	15	8	OG0001064	1	1	1	1	1	1	1	1	1	1	1	1	1	1	1	1	1	1	1	1	1	1	1	3	1	1	1	1	1	1	1	1	1	1	1	1	1	2	1	1	1	1
LmjF.22.0120	hypothetical protein	GO:0007059 (P): hypothetical protein, conserved; GO:0000776 (C): hypothetical protein, conserved; GO:0005634 (C): hypothetical protein, conserved	K16461	centrosomal protein CEP135	32	181	OG0001065	1	1	1	1	1	1	1	1	1	1	1	1	1	1	1	1	1	1	1	1	1	1	1	1	1	1	1	1	1	1	1	1	1	1	1	2	3	1	1	1	1	1
LmjF.09.0360	DNA photolyase	missing	K13954	alcohol dehydrogenase [EC:1.1.1.1]	18	5	OG0001067	1	2	1	1	1	1	1	1	1	1	1	1	1	1	1	1	1	1	1	1	1	1	1	1	1	1	1	1	1	1	1	1	1	1	1	2	1	1	1	1	2	1
LmjF.11.0310	hypothetical protein	GO:0005930 (C): hypothetical protein, conserved	K08878	breakpoint cluster region protein [EC:2.7.11.1]	3.6	8	OG0001069	1	3	1	1	1	1	1	1	1	1	1	1	1	1	1	1	1	1	1	1	1	1	1	1	1	1	1	1	1	1	1	1	1	2	1	1	1	1	1	1	1	1
LmjF.11.0410	Nucleolar protein 89	GO:0006364 (P): Nucleolar protein 89, putative; GO:0005634 (C): Nucleolar protein 89, putative; GO:0005515 (F): Nucleolar protein 89, putative	K22499	armadillo repeat-containing protein 5	17	168	OG0001070	1	1	1	1	1	1	1	1	1	1	1	1	1	1	1	1	1	1	1	1	1	1	1	1	1	1	1	1	1	1	1	1	1	2	1	2	1	1	1	1	2	1
LmjF.08.0890	mitochondrial DNA polymerase beta	GO:0005634 (C): mitochondrial DNA polymerase beta; GO:0005737 (C): mitochondrial DNA polymerase beta; GO:0003677 (F): mitochondrial DNA polymerase beta; GO:0003887 (F): mitochondrial DNA polymerase beta; GO:0034061 (F): mitochondrial DNA polymerase beta	K08991	crossover junction endonuclease MUS81 [EC:3.1.22.-]	0.0023	7	OG0001074	1	4	1	1	1	1	1	1	1	1	1	1	1	1	1	1	1	1	1	1	1	1	1	1	1	1	1	1	1	1	1	1	1	1	1	1	1	1	1	1	1	1
LmjF.32.0310	intraflagellar transport protein 140	GO:0035721 (P): intraflagellar transport protein 140, putative; GO:0035735 (P): intraflagellar transport protein 140, putative; GO:0030990 (C): intraflagellar transport protein 140, putative; GO:0005515 (F): intraflagellar transport protein 140, putative	K11268	N-acetyltransferase [EC:2.3.1.-]	2.3	61	OG0001076	1	1	1	1	1	1	1	1	1	1	1	1	1	1	1	1	1	1	1	1	1	1	1	1	1	2	1	1	1	1	1	1	1	1	1	2	1	1	1	1	2	1
LmjF.05.0100	kinetoplastid-specific phospho-protein phosphatase	GO:0005737 (C): kinetoplastid-specific phospho-protein phosphatase, putative; GO:0031981 (C): kinetoplastid-specific phospho-protein phosphatase, putative; GO:0097014 (C): kinetoplastid-specific phospho-protein phosphatase, putative; GO:0003677 (F): kinetoplastid-specific phospho-protein phosphatase, putative; GO:0016787 (F): kinetoplastid-specific phospho-protein phosphatase, putative	K07314	serine/threonine protein phosphatase 2 [EC:3.1.3.16]	0.0051	16	OG0001077	1	1	1	1	1	1	1	1	1	1	1	1	1	1	1	1	1	1	1	1	1	1	1	1	1	1	1	1	1	1	1	2	1	2	1	1	2	1	1	1	1	1
LmjF.06.0340	serine peptidase clan SC family S9A-like protein	GO:0006508 (P): serine peptidase, clan SC, family S9A-like protein; GO:0005739 (C): serine peptidase, clan SC, family S9A-like protein; GO:0004252 (F): serine peptidase, clan SC, family S9A-like protein; GO:0008236 (F): serine peptidase, clan SC, family S9A-like protein; GO:0070008 (F): serine peptidase, clan SC, family S9A-like protein	K08258	staphopain A [EC:3.4.22.48]	0.0058	4	OG0001079	1	1	1	1	1	1	1	2	1	1	1	1	1	1	1	1	1	1	1	1	1	1	1	1	1	2	1	1	1	1	1	2	1	1	1	1	1	1	1	1	1	1
LmjF.18.0960	mannosyltransferase-II	GO:0006506 (P): mannosyltransferase-II, putative; GO:0005737 (C): mannosyltransferase-II, putative; GO:0000009 (F): mannosyltransferase-II, putative; GO:0004584 (F): mannosyltransferase-II, putative	K19179	glycerophosphoinositol glycerophosphodiesterase [EC:3.1.4.44]	0.24	2	OG0001080	1	1	1	1	1	1	1	1	1	1	1	1	1	1	1	1	1	1	1	1	1	1	1	1	1	1	1	1	1	1	1	2	1	2	2	1	1	1	1	1	1	1
LmjF.18.0940	Nrap protein	GO:0005634 (C): Nrap protein, putative	K14544	U3 small nucleolar RNA-associated protein 22	4.1e-123	1	OG0001081	1	1	1	1	1	1	1	1	1	1	1	1	1	1	1	1	1	1	1	1	1	1	1	1	1	1	2	1	1	1	1	1	1	1	1	2	1	1	1	1	2	1
LmjF.30.2260	phospholipid-translocating P-type ATPase flippase	GO:0016021 (C): phospholipid-translocating P-type ATPase (flippase), putative; GO:0000166 (F): phospholipid-translocating P-type ATPase (flippase), putative	K15611	pre-B-cell leukemia transcription factor 4	21	35	OG0001089	1	2	1	1	1	1	1	1	1	1	2	1	1	1	1	1	1	1	1	1	1	1	1	1	1	1	1	1	1	1	1	2	1	1	1	1	1	1	1	1	1	1
LmjF.30.0450	Eukaryotic translation initiation factor 4E-4	GO:0006413 (P): Eukaryotic translation initiation factor 4E-4; GO:0010608 (P): Eukaryotic translation initiation factor 4E-4; GO:0005737 (C): Eukaryotic translation initiation factor 4E-4; GO:0005737 (C): Eukaryotic translation initiation factor 4E-4; GO:0010494 (C): Eukaryotic translation initiation factor 4E-4; GO:0016281 (C): Eukaryotic translation initiation factor 4E-4; GO:0000339 (EMBL:Q046…	K14322	polyadenylate-binding protein-interacting protein 1	36	9	OG0001091	1	1	1	1	1	1	1	1	1	1	1	1	1	1	1	1	1	1	1	1	1	1	1	1	1	1	1	1	1	1	1	1	1	1	1	1	3	1	1	2	1	1
LmjF.31.0170	hypothetical protein	missing	K07778	two-component system, NarL family, sensor histidine kinase DesK [EC:2.7.13.3]	14	4	OG0001094	1	1	1	1	1	1	1	1	1	2	1	1	1	1	1	1	1	1	1	1	1	1	1	1	1	1	1	1	1	1	1	1	1	3	1	1	1	1	1	1	1	1
LmjF.36.5400	mitochondrial chaperone BCS1	GO:0032979 (UniProtKB:BCS1_YEAST): P; GO:0034551 (P): mitochondrial chaperone BCS1, putative; GO:0005739 (C): mitochondrial chaperone BCS1, putative; GO:0005524 (F): mitochondrial chaperone BCS1, putative; GO:0008320 (UniProtKB:BCS1_YEAST): F	K03694	ATP-dependent Clp protease ATP-binding subunit ClpA	29	59	OG0001096	1	1	1	1	1	1	1	1	1	1	1	1	1	1	1	1	1	1	1	1	1	1	2	1	1	1	1	1	1	1	1	1	1	1	1	2	1	1	1	1	2	1
LmjF.34.0060	hypothetical protein	missing	K20723	reticulon-3	17	2	OG0001098	1	1	1	1	1	1	1	1	1	1	1	1	1	1	1	1	1	1	1	1	1	1	1	1	1	1	1	1	1	1	1	2	1	1	1	1	2	2	1	1	1	1
LmjF.26.2030	hypothetical protein	missing	K04352	Ras GTPase-activating protein 1	0.02	1	OG0001102	1	1	1	1	1	1	1	1	1	1	1	1	1	1	1	1	2	1	1	1	1	1	1	1	1	1	1	1	1	1	1	1	1	1	1	1	1	1	1	3	1	1
LmjF.19.1530	FK506-binding protein FKBP_-type peptidyl-prolyl isomerase	GO:0003755 (F): FK506-binding protein (FKBP)-type peptidyl-prolyl isomerase, putative; GO:0005515 (F): FK506-binding protein (FKBP)-type peptidyl-prolyl isomerase, putative; GO:0031072 (F): FK506-binding protein (FKBP)-type peptidyl-prolyl isomerase, putative	K18169	tetratricopeptide repeat protein 19, mitochondrial	0.53	63	OG0001103	1	2	1	1	1	1	1	1	1	1	1	1	1	1	1	1	1	1	1	1	1	1	1	1	1	1	1	1	1	1	1	2	1	1	1	2	1	1	1	1	1	1
LmjF.36.3980	RNA polymerase-associated protein CDC73	GO:0032968 (P): RNA polymerase-associated protein CDC73, putative; GO:0005634 (C): RNA polymerase-associated protein CDC73, putative; GO:0005654 (C): RNA polymerase-associated protein CDC73, putative; GO:0016593 (C): RNA polymerase-associated protein CDC73, putative; GO:0000993 (F): RNA polymerase-associated protein CDC73, putative	K15175	parafibromin	1.2e-39	1	OG0001104	1	1	1	1	1	1	1	1	1	1	1	1	1	1	1	1	1	1	1	1	1	1	1	1	1	1	1	1	1	1	1	1	1	1	1	2	1	1	1	1	3	1
LmjF.35.0340	hypothetical protein	missing	K00797	spermidine synthase [EC:2.5.1.16]	4.9e-12	1	OG0001110	1	1	1	1	1	1	1	1	1	1	1	1	1	1	1	1	1	1	1	1	1	1	1	1	1	2	1	1	1	1	1	2	1	1	1	1	1	1	1	2	1	1
LmjF.35.0390	hypothetical protein	GO:0010608 (P): hypothetical protein, conserved; GO:0005737 (C): hypothetical protein, conserved	K02180	cell cycle arrest protein BUB3	4.4e-05	1	OG0001111	1	1	1	1	1	1	1	1	1	1	1	1	1	1	1	1	1	1	1	1	2	1	1	1	1	2	1	1	1	1	1	1	1	1	1	1	1	1	1	2	1	1
LmjF.30.3360	calmodulin-related protein	GO:0005930 (C): calmodulin-related protein, putative; GO:0005509 (F): calmodulin-related protein, putative	K23912	follistatin-related protein 1	2	79	OG0001112	1	2	1	1	1	1	1	1	1	1	1	1	1	1	1	1	1	1	1	1	1	1	1	1	1	1	2	1	1	1	1	1	1	1	1	1	2	1	1	1	1	1
LmjF.30.3250	ATP-dependent RNA helicase	GO:0005634 (C): ATP-dependent RNA helicase, putative; GO:0003676 (F): ATP-dependent RNA helicase, putative; GO:0004386 (F): ATP-dependent RNA helicase, putative; GO:0005524 (F): ATP-dependent RNA helicase, putative	K22869	WD repeat-containing protein 60	19	109	OG0001113	1	1	1	1	1	1	1	1	1	1	1	1	1	1	1	1	1	1	1	1	1	1	1	1	1	1	1	1	1	1	1	1	1	2	2	2	1	1	1	1	1	1
LmjF.07.0580	Molybdopterin guanine dinucleotide synthesis protein B	GO:0005634 (C): Molybdopterin guanine dinucleotide synthesis protein B, putative	K11125	protein SMG5	2.2	17	OG0001116	1	2	1	1	1	1	1	1	1	1	1	1	1	1	1	1	1	1	1	1	1	1	1	1	1	1	1	1	1	1	1	2	1	1	1	1	1	1	1	2	1	1
LmjF.17.0170	WD domain G-beta repeat	GO:0005515 (F): WD domain, G-beta repeat, putative	K20178	vacuolar protein sorting-associated protein 8	46	185	OG0001117	1	3	1	1	1	1	1	1	1	1	1	1	1	1	1	1	1	1	1	1	1	1	1	1	1	1	2	1	1	1	1	1	1	1	1	1	1	1	1	1	1	1
LmjF.07.0700	topoisomerase-related function protein-like protein	GO:0005634 (C): topoisomerase-related function protein-like protein	K11700	poly(A) RNA polymerase Cid12 [EC:2.7.7.19]	6.7e-09	7	OG0001118	1	1	1	1	1	1	1	1	1	1	1	1	1	1	1	1	1	1	1	1	1	1	1	1	1	1	1	1	1	1	1	1	1	2	1	1	1	2	1	1	2	1
LmjF.24.2200	hypothetical protein	GO:0005737 (C): hypothetical protein, conserved; GO:0005739 (C): hypothetical protein, conserved; GO:0020023 (C): hypothetical protein, conserved	K17659	pentatricopeptide repeat domain-containing protein 3	0.00014	6	OG0001119	1	1	1	1	1	1	1	1	1	1	1	1	1	1	1	1	1	1	1	1	1	1	1	1	1	1	1	1	1	1	1	1	1	1	1	2	1	2	1	1	2	1
LmjF.21.0820	Temperature dependent protein affecting M2 dsRNA replication	GO:0035061 (C): Temperature dependent protein affecting M2 dsRNA replication, putative	K23612	neural Wiskott-Aldrich syndrome protein	0.29	2	OG0001120	1	2	1	1	1	1	1	1	1	1	2	1	0	1	1	1	1	1	1	1	1	1	1	1	1	1	1	1	1	1	1	2	1	1	1	1	2	1	1	1	1	1
LmjF.09.0780	Domain of unknown function DUF4464	missing	K05939	acyl-[acyl-carrier-protein]-phospholipid O-acyltransferase / long-chain-fatty-acid--[acyl-carrier-protein] ligase [EC:2.3.1.40 6.2.1.20]	0.0051	1	OG0001121	1	1	1	1	1	1	1	1	1	1	1	1	1	1	1	1	1	1	1	1	1	1	1	1	1	2	1	1	1	1	1	2	1	1	1	1	1	1	1	1	1	1
LmjF.33.1700	chromatin-remodeling complex atpase chain iswi	GO:0006338 (P): chromatin-remodeling complex atpase chain iswi; GO:0009372 (P): chromatin-remodeling complex atpase chain iswi; GO:0043044 (P): chromatin-remodeling complex atpase chain iswi; GO:0044145 (P): chromatin-remodeling complex atpase chain iswi; GO:0005634 (C): chromatin-remodeling complex atpase chain iswi; GO:0005634 (C): chromatin-remodeling complex atpase chain iswi; GO:0005654 (C):…	K18415	vreteno	11	53	OG0001123	1	2	1	1	1	1	1	2	1	1	1	1	1	1	1	1	1	1	1	1	1	2	1	1	1	1	1	1	1	1	1	1	1	1	1	1	1	1	1	1	1	1
LmjF.33.1730	mitochondrial RNA binding complex 1 subunit	GO:0016554 (P): mitochondrial RNA binding complex 1 subunit, putative; GO:0048255 (P): mitochondrial RNA binding complex 1 subunit, putative; GO:0005739 (C): mitochondrial RNA binding complex 1 subunit, putative; GO:0020023 (C): mitochondrial RNA binding complex 1 subunit, putative; GO:0003723 (F): mitochondrial RNA binding complex 1 subunit, putative	-	-	-	0	OG0001124	1	1	1	1	1	1	1	1	1	1	1	1	1	1	1	1	1	1	1	1	1	1	1	1	1	1	1	1	1	2	1	1	1	3	1	1	1	1	1	1	1	1
LmjF.24.2320	mitogen-activated protein kinase kinase 4	GO:0006468 (P): mitogen-activated protein kinase kinase 4, putative; GO:0004672 (F): mitogen-activated protein kinase kinase 4, putative; GO:0005524 (F): mitogen-activated protein kinase kinase 4, putative	K17601	WD repeat-containing protein 81	0.0072	491	OG0001126	1	1	1	1	1	1	1	1	1	1	1	1	1	1	1	1	1	1	1	1	1	1	1	1	1	1	1	1	1	1	1	1	1	2	1	2	1	1	1	1	2	1
LmjF.30.2700	hypothetical protein	missing	K20493	leucine-rich repeat-containing protein 16	0.15	19	OG0001129	1	2	1	1	1	1	1	1	1	1	1	1	1	1	1	1	1	1	1	1	1	1	1	1	1	1	1	1	1	1	1	1	1	2	1	1	1	1	1	1	1	2
LmjF.35.0200	hypothetical protein	GO:0035869 (C): hypothetical protein, conserved; GO:0036064 (C): hypothetical protein, conserved	K21347	Tax1-binding protein 1	6.9	35	OG0001131	1	1	1	1	1	1	1	1	1	1	1	1	1	1	1	1	1	1	1	1	1	1	1	1	1	1	1	1	1	1	2	1	1	1	1	2	1	1	1	1	2	1
LmjF.18.0800	Ribosomal protein S8	GO:0006412 (P): Ribosomal protein S8, putative; GO:0005739 (C): Ribosomal protein S8, putative; GO:0005763 (C): Ribosomal protein S8, putative; GO:0005840 (C): Ribosomal protein S8, putative; GO:0020023 (C): Ribosomal protein S8, putative; GO:0003735 (F): Ribosomal protein S8, putative	K02994	small subunit ribosomal protein S8	2e-12	1	OG0001132	1	1	1	1	1	1	1	1	1	1	1	1	1	1	1	1	1	1	1	1	1	1	1	1	1	2	1	1	1	1	1	1	1	1	1	2	1	1	1	1	2	1
LmjF.05.0330	DNA replication licensing factor MCM8	GO:0006270 (P): DNA replication licensing factor MCM8, putative; GO:0005634 (C): DNA replication licensing factor MCM8, putative; GO:0005654 (C): DNA replication licensing factor MCM8, putative; GO:0005737 (C): DNA replication licensing factor MCM8, putative; GO:0042555 (C): DNA replication licensing factor MCM8, putative; GO:0003677 (F): DNA replication licensing factor MCM8, putative; GO:000552…	K01338	ATP-dependent Lon protease [EC:3.4.21.53]	62	23	OG0001138	1	1	1	1	1	1	1	1	1	1	1	1	1	1	1	1	2	1	1	1	1	1	1	1	1	1	1	1	1	1	1	2	1	1	1	1	2	1	1	1	1	1
LmjF.19.0250	centrosomal protein of 104 kDa	GO:0097542 (C): centrosomal protein of 104 kDa; GO:0005488 (F): centrosomal protein of 104 kDa; GO:0005515 (F): centrosomal protein of 104 kDa	K09237	tramtrack	0.16	14	OG0001140	1	2	1	1	1	1	1	1	1	1	1	1	1	1	1	1	1	1	1	1	1	1	1	1	1	2	1	1	1	1	1	1	1	1	1	1	1	1	1	1	1	1
LmjF.08.0090	adaptor complex protein AP 3 delta subunit 1	GO:0006886 (P): adaptor complex protein (AP) 3 delta subunit 1, putative; GO:0015031 (P): adaptor complex protein (AP) 3 delta subunit 1, putative; GO:0016192 (P): adaptor complex protein (AP) 3 delta subunit 1, putative; GO:0030117 (C): adaptor complex protein (AP) 3 delta subunit 1, putative; GO:0030123 (C): adaptor complex protein (AP) 3 delta subunit 1, putative; GO:0005488 (F): adaptor compl…	K07203	serine/threonine-protein kinase mTOR [EC:2.7.11.1]	42	17	OG0001144	1	1	1	1	1	1	1	1	1	1	1	1	1	1	1	1	1	1	1	1	1	1	1	1	1	1	1	1	1	1	1	1	1	2	1	2	1	1	1	1	2	1
LmjF.36.0500	TPR-repeat-containing chaperone protein DNAJ	GO:0006457 (InterPro:IPR001623): P; GO:0005737 (C): TPR-repeat-containing chaperone protein DNAJ, putative; GO:0005515 (F): TPR-repeat-containing chaperone protein DNAJ, putative	K06247	laminin, gamma 3	6.3	121	OG0001145	1	1	1	1	1	1	1	1	1	1	1	1	1	1	1	1	1	1	1	1	1	1	1	1	1	1	1	1	1	1	1	1	1	1	1	2	2	1	1	1	2	1
LmjF.20.1730	mitochondrial RNA ligase 2	GO:0005739 (C): mitochondrial RNA ligase 2; GO:0020023 (C): mitochondrial RNA ligase 2; GO:0031019 (C): mitochondrial RNA ligase 2; GO:0045293 (C): mitochondrial RNA ligase 2; GO:0003972 (F): mitochondrial RNA ligase 2; GO:0005524 (F): mitochondrial RNA ligase 2; GO:0016874 (F): mitochondrial RNA ligase 2	K11777	HAD superfamily phosphatase	17	4	OG0001147	1	2	1	1	1	1	1	2	1	1	1	1	1	1	1	1	1	1	1	1	1	1	1	1	1	1	1	1	1	1	1	1	1	1	1	1	1	1	1	1	2	1
LmjF.32.0490	Ras-related protein Rab4	GO:0003924 (F): Ras-related protein Rab4, putative; GO:0005525 (F): Ras-related protein Rab4, putative	K15600	putative hydroxymethylpyrimidine transport system ATP-binding protein	23	177	OG0001148	1	2	1	1	1	1	1	1	1	1	1	1	1	1	1	1	1	1	1	1	1	1	1	1	1	1	1	1	1	1	1	1	1	1	1	1	1	1	1	1	2	1
LmjF.35.1870	hypothetical protein	missing	K07610	desmin	0.01	2	OG0001149	1	1	1	1	1	1	1	1	1	1	2	1	1	1	1	1	1	1	1	1	1	1	1	1	1	1	1	1	1	1	1	1	1	2	1	1	1	1	1	1	1	1
LmjF.30.0940	Gamma-tubulin complex component 4	GO:0000226 (P): Gamma-tubulin complex component 4; GO:0007020 (P): Gamma-tubulin complex component 4; GO:0000922 (C): Gamma-tubulin complex component 4; GO:0000930 (C): Gamma-tubulin complex component 4; GO:0005815 (C): Gamma-tubulin complex component 4; GO:0036064 (C): Gamma-tubulin complex component 4; GO:0043015 (F): Gamma-tubulin complex component 4	K19049	chondroitin AC lyase [EC:4.2.2.5]	0.02	7	OG0001156	1	1	1	1	1	1	1	1	1	1	1	1	1	1	1	1	1	1	1	1	1	1	1	1	1	1	1	1	1	1	1	1	1	3	1	1	1	1	1	1	1	1
LmjF.30.1110	RNA-binding protein	GO:0005634 (C): RNA-binding protein, putative; GO:0003676 (F): RNA-binding protein, putative; GO:0003729 (F): RNA-binding protein, putative	K22910	protein virilizer	1.7	80	OG0001157	1	1	1	1	1	1	1	1	0	1	1	1	1	1	1	1	1	1	1	1	1	1	1	1	1	1	1	1	1	1	1	1	1	1	1	2	1	1	1	1	3	1
LmjF.30.1230	Zinc finger C3HC4 type RING finger	GO:0005737 (C): Zinc finger, C3HC4 type (RING finger), putative; GO:0003676 (F): Zinc finger, C3HC4 type (RING finger), putative	K10842	CDK-activating kinase assembly factor MAT1	21	50	OG0001158	1	1	1	1	1	1	1	1	1	1	1	1	1	1	1	1	1	1	1	1	1	1	1	1	1	2	1	1	1	1	1	1	1	1	1	1	2	1	1	1	1	1
LmjF.30.1250	pyridoxal kinase	GO:0009443 (P): pyridoxal kinase, putative; GO:0005737 (C): pyridoxal kinase, putative; GO:0008478 (F): pyridoxal kinase, putative	K00882	1-phosphofructokinase [EC:2.7.1.56]	0.0093	9	OG0001159	1	1	1	1	1	1	1	1	1	1	1	1	1	1	1	1	1	1	1	1	1	1	1	1	1	2	1	1	1	1	1	1	1	2	1	1	1	1	1	1	1	1
LmjF.30.1370	PSP1 C-terminal conserved region	GO:0005634 (C): PSP1 C-terminal conserved region, putative	K20654	T-cell activation Rho GTPase-activating protein	27	1	OG0001160	1	1	1	1	1	1	1	1	1	1	2	1	1	1	1	1	1	1	1	1	1	1	1	1	1	2	1	1	1	1	1	1	1	1	1	1	1	1	1	1	1	1
LmjF.30.1780	cdc2-related protein kinase 11	GO:0006468 (P): cdc2-related protein kinase 11, putative; GO:0005654 (C): cdc2-related protein kinase 11, putative; GO:0005737 (C): cdc2-related protein kinase 11, putative; GO:0097014 (C): cdc2-related protein kinase 11, putative; GO:0004672 (F): cdc2-related protein kinase 11, putative; GO:0005524 (F): cdc2-related protein kinase 11, putative	K23487	Ena/VASP-like protein	11	404	OG0001162	1	1	1	1	1	1	1	1	1	1	1	1	1	2	1	1	1	1	1	1	1	1	1	1	1	1	1	1	1	1	1	1	1	2	1	1	1	1	1	1	1	1
LmjF.22.0600	Acetyltransferase GNAT domain containing protein	missing	K22767	histone acetyltransferase MCC1 [EC:2.3.1.48]	15	11	OG0001163	1	1	1	1	1	1	1	1	1	1	1	1	1	1	1	1	2	1	1	1	1	1	1	1	1	1	1	1	1	1	1	1	1	1	1	1	2	1	1	1	1	1
LmjF.04.0980	hypothetical protein	missing	K11238	cytokinesis protein	4	1	OG0001164	1	1	1	1	1	1	1	1	2	1	2	1	1	1	1	1	1	1	1	1	1	1	1	1	1	1	1	1	1	1	1	1	1	1	1	1	1	1	1	1	1	1
LmjF.04.0400	anaphase promoting complex subunit 10-like protein	missing	K10595	E3 ubiquitin-protein ligase HERC2 [EC:2.3.2.26]	0.00058	2	OG0001166	2	1	1	1	1	1	1	1	1	1	1	1	1	1	1	1	1	1	1	2	1	1	1	1	1	1	1	1	1	1	1	1	1	1	1	1	1	1	1	1	1	1
LmjF.33.1940	hypothetical protein	missing	K04145	dopamine receptor D2	0.34	1	OG0001167	1	2	1	1	1	1	1	1	1	1	1	1	1	1	1	1	1	1	1	1	1	1	1	1	1	2	1	1	1	1	1	1	1	1	1	1	1	1	1	1	1	1
LmjF.33.2040	Nucleoporin NUP89	GO:0005634 (C): Nucleoporin NUP89; GO:0005643 (C): Nucleoporin NUP89; GO:0031080 (C): Nucleoporin NUP89	K14301	nuclear pore complex protein Nup107	1.4e-15	1	OG0001168	1	1	1	1	1	1	1	1	1	1	1	1	1	1	1	1	1	1	1	1	1	2	1	1	1	1	1	1	1	1	1	1	1	1	1	1	2	1	1	1	1	1
LmjF.33.2140	kinesin	GO:0000281 (P): kinesin, putative; GO:0007018 (P): kinesin, putative; GO:0007059 (P): kinesin, putative; GO:0051225 (P): kinesin, putative; GO:0005634 (C): kinesin, putative; GO:0005819 (C): kinesin, putative; GO:0005871 (C): kinesin, putative; GO:0032133 (C): kinesin, putative; GO:0051233 (C): kinesin, putative; GO:0003777 (F): kinesin, putative; GO:0005524 (F): kinesin, putative; GO:0008017 (F)…	K20345	membrane fusion protein, peptide pheromone/bacteriocin exporter	8.7	35	OG0001169	1	1	1	1	1	1	1	1	1	1	1	1	1	1	1	1	1	1	1	1	1	1	1	1	1	1	1	1	1	1	1	1	1	1	1	1	2	1	1	1	2	1
LmjF.33.2260	glycosyl hydrolase-like protein	GO:0005737 (C): glycosyl hydrolase-like protein; GO:0033925 (F): glycosyl hydrolase-like protein	K01183	chitinase [EC:3.2.1.14]	4.4e-05	6	OG0001171	1	1	1	1	1	1	2	1	1	1	1	1	1	1	1	1	1	1	1	1	1	1	1	1	1	1	1	1	1	1	1	1	1	1	1	1	1	1	1	1	1	1
LmjF.33.2370	Nucleoporin NUP59	GO:0005634 (C): Nucleoporin NUP59; GO:0005654 (C): Nucleoporin NUP59	K18715	nucleoporin NUP159	7.9	14	OG0001172	1	1	1	1	1	1	1	1	1	1	1	1	1	1	1	1	1	1	1	1	1	1	1	1	1	2	1	1	1	1	1	1	1	1	1	1	1	2	1	1	1	1
LmjF.35.3330	mitochondrial carrier protein	GO:0005739 (C): mitochondrial carrier protein, putative; GO:0020023 (C): mitochondrial carrier protein, putative	K03454	solute carrier family 25, member 46	0.0062	35	OG0001174	1	1	1	1	1	1	1	1	1	1	1	1	1	1	1	1	1	1	2	1	1	1	1	1	1	1	1	1	1	1	1	1	1	1	1	1	1	1	1	1	2	1
LmjF.35.3190	Histidine phosphatase superfamily branch 1	missing	K15712	E3 ubiquitin-protein ligase TTC3 [EC:2.3.2.27]	1.7	17	OG0001175	1	3	1	1	1	1	1	1	1	1	1	1	1	1	1	1	1	1	1	1	1	1	1	1	1	1	1	1	1	1	1	1	1	1	1	1	1	1	1	1	1	1
LmjF.35.2690	btb/poz domain containing protein	GO:0051260 (P): btb/poz domain containing protein, putative; GO:0005634 (C): btb/poz domain containing protein, putative; GO:0005515 (F): btb/poz domain containing protein, putative	K12002	tripartite motif-containing protein 10	57	28	OG0001176	1	2	1	1	1	1	1	1	1	1	1	1	1	1	1	1	1	1	1	1	1	1	1	1	1	1	1	1	1	1	1	1	1	1	1	1	2	1	1	1	1	1
LmjF.35.2450	ubiquitin-protein ligase	GO:0004842 (F): ubiquitin-protein ligase, putative; GO:0005488 (F): ubiquitin-protein ligase, putative	K18529	kinase suppressor of Ras 2 [EC:2.7.11.1]	1.6	27	OG0001177	1	1	1	1	1	1	1	1	1	1	1	1	1	1	1	1	1	1	1	1	1	1	1	1	1	1	1	1	1	1	2	1	1	1	1	1	2	1	1	1	1	1
LmjF.35.2350	aminopeptidase P	GO:0005737 (C): aminopeptidase P, putative; GO:0004177 (F): aminopeptidase P, putative; GO:0030145 (F): aminopeptidase P, putative	K08688	creatinase [EC:3.5.3.3]	0.0056	10	OG0001178	1	1	1	1	1	1	1	1	1	1	1	1	1	1	1	1	1	1	1	1	1	1	1	1	1	3	1	1	1	1	1	1	1	1	1	1	1	1	1	1	1	1
LmjF.35.2240	hypothetical protein	missing	K22438	trans-aconitate 3-methyltransferase [EC:2.1.1.145]	0.0045	1	OG0001180	1	1	1	1	1	1	1	1	1	1	1	1	1	1	1	1	1	1	1	1	1	1	1	1	1	1	1	1	1	1	1	1	1	1	1	2	1	1	1	1	2	1
LmjF.19.0520	hypothetical protein	GO:0005739 (C): hypothetical protein, conserved	K21596	calmodulin-binding transcription activator	0.91	8	OG0001183	1	1	1	1	1	1	1	1	1	1	1	1	1	1	1	1	1	1	1	1	1	1	1	1	1	1	1	1	1	1	1	3	1	1	1	1	1	1	1	1	1	1
LmjF.19.0660	DNA-directed RNA polymerases I and III subunit RPAC1	GO:0006351 (Pfam:PF01193): P; GO:0006351 (P): DNA-directed RNA polymerases I and III subunit RPAC1, putative; GO:0005634 (C): DNA-directed RNA polymerases I and III subunit RPAC1, putative; GO:0003899 (Pfam:PF01193): F; GO:0003899 (F): DNA-directed RNA polymerases I and III subunit RPAC1, putative; GO:0046983 (F): DNA-directed RNA polymerases I and III subunit RPAC1, putative	K23976	L-aspartate semialdehyde sulfurtransferase ferredoxin	22	5	OG0001184	1	2	1	1	1	1	1	1	1	1	1	1	1	1	1	1	1	1	1	1	1	1	1	1	1	1	1	1	1	1	1	2	1	1	1	1	1	1	1	1	1	1
LmjF.24.0400	TPR repeat	GO:0005515 (F): TPR repeat, putative	K17766	mitochondrial import receptor subunit TOM34	0.16	19	OG0001188	1	2	1	1	1	1	1	1	1	1	1	1	1	1	1	1	1	1	1	1	1	1	1	1	1	1	1	1	1	1	1	1	1	2	1	1	1	1	1	1	1	1
LmjF.24.0760	DNA repair and recombination protein RAD54	GO:0005634 (C): DNA repair and recombination protein RAD54, putative; GO:0005524 (F): DNA repair and recombination protein RAD54, putative	K20096	ATP-dependent RNA helicase DDX28 [EC:3.6.4.13]	0.11	45	OG0001190	1	2	1	1	1	1	1	1	1	1	1	1	1	1	1	1	1	1	1	1	1	1	1	1	1	2	1	1	1	1	1	1	1	1	1	1	1	1	1	1	1	1
LmjF.36.4950	2OG-Fe_II oxygenase superfamily	GO:0020023 (C): 2OG-Fe(II) oxygenase superfamily, putative	K06078	murein lipoprotein	0.16	9	OG0001193	1	1	1	1	1	1	1	1	1	1	1	1	2	1	1	1	1	1	1	1	1	1	1	1	1	1	1	1	1	1	1	1	1	1	1	1	1	1	1	1	2	1
LmjF.36.5300	hypothetical protein	missing	K08863	polo-like kinase 4 [EC:2.7.11.21]	46	10	OG0001194	1	1	1	1	1	1	1	1	1	1	1	1	1	1	1	1	1	1	1	1	1	1	1	1	1	1	1	1	1	1	1	1	1	2	1	1	1	1	1	1	1	2
LmjF.36.5320	Glutathione S-transferase C-terminal domain containing protein	GO:0005737 (C): Glutathione S-transferase, C-terminal domain containing protein, putative; GO:0005739 (C): Glutathione S-transferase, C-terminal domain containing protein, putative	K22077	ganglioside-induced differentiation-associated protein 1	0.00074	3	OG0001195	1	2	1	1	1	1	1	1	1	1	1	1	1	1	1	1	1	1	1	1	1	1	1	1	1	1	1	1	1	1	1	1	1	1	1	1	1	1	1	1	1	2
LmjF.02.0610	hypothetical protein	missing	K15010	homer	54	125	OG0001196	1	1	1	1	1	1	1	1	1	1	1	1	1	1	1	1	1	1	1	1	1	2	1	2	1	1	1	1	1	1	1	1	1	1	1	1	1	1	1	1	1	1
LmjF.35.4710	170 kDa glucose-regulated protein	GO:0005737 (C): 170 kDa glucose-regulated protein, putative	K23876	(R)-2-hydroxyacyl-CoA dehydratese activating ATPase [EC:5.6.1.9]	0.0098	14	OG0001198	1	2	1	1	1	1	1	1	1	1	1	1	1	1	1	1	1	1	1	1	1	1	1	1	1	1	1	1	1	1	1	1	1	2	1	1	1	1	1	1	1	1
LmjF.35.4970	hypothetical protein	GO:0005739 (C): hypothetical protein, conserved	-	-	-	0	OG0001199	1	2	1	1	1	1	1	1	1	1	1	1	1	1	1	1	1	1	1	1	1	1	1	1	1	1	1	1	1	1	1	1	2	1	1	1	1	1	1	1	1	1
LmjF.35.5120	hypothetical protein	missing	K20299	vacuolar protein sorting-associated protein 53	21	4	OG0001200	1	1	1	1	1	1	1	1	1	1	1	1	1	1	1	1	1	1	1	1	1	1	1	1	1	2	1	1	1	1	1	1	1	1	1	1	1	1	1	1	2	1
LmjF.35.5330	isopentenyl-diphosphate delta-isomerase type II	GO:0008299 (P): isopentenyl-diphosphate delta-isomerase (type II), putative; GO:0005737 (C): isopentenyl-diphosphate delta-isomerase (type II), putative; GO:0020015 (C): isopentenyl-diphosphate delta-isomerase (type II), putative; GO:0004452 (F): isopentenyl-diphosphate delta-isomerase (type II), putative; GO:0010181 (F): isopentenyl-diphosphate delta-isomerase (type II), putative; GO:0016491 (F)…	K00265	glutamate synthase (NADPH) large chain [EC:1.4.1.13]	0.0059	20	OG0001201	1	1	1	1	1	1	1	1	1	1	1	1	1	1	1	1	1	1	1	1	1	1	1	1	1	1	1	1	1	1	1	1	1	1	1	1	2	1	1	1	2	1
LmjF.05.1090	double-strand-break repair protein rad21 homolog	GO:0007076 (P): double-strand-break repair protein rad21 homolog, putative; GO:0051301 (P): double-strand-break repair protein rad21 homolog, putative; GO:0000228 (C): double-strand-break repair protein rad21 homolog, putative; GO:0005634 (C): double-strand-break repair protein rad21 homolog, putative; GO:0005654 (C): double-strand-break repair protein rad21 homolog, putative; GO:0005515 (F): dou…	K11490	condensin-2 complex subunit H2	0.99	5	OG0001202	1	1	1	1	1	1	1	1	1	1	1	1	1	1	1	1	1	1	1	1	1	1	1	1	1	1	1	1	1	1	1	1	1	1	1	1	1	3	1	1	1	1
LmjF.05.1020	hypothetical protein	GO:0005739 (C): hypothetical protein, conserved	K11515	inner centromere protein	0.15	3	OG0001203	1	1	1	1	1	1	1	1	1	1	1	1	1	1	1	1	1	1	1	1	1	1	1	1	1	1	1	1	1	1	1	2	1	1	2	1	1	1	1	1	1	1
LmjF.05.1010	methyltransferase-like protein	missing	K07317	adenine-specific DNA-methyltransferase [EC:2.1.1.72]	11	14	OG0001204	1	1	1	1	1	1	1	1	1	2	1	1	1	1	1	1	1	1	1	1	1	1	1	1	1	1	1	1	1	1	1	2	1	1	1	1	1	1	1	1	1	1
LmjF.06.0430	hypothetical protein	GO:0000281 (P): hypothetical protein, conserved; GO:0007059 (P): hypothetical protein, conserved; GO:0005634 (C): hypothetical protein, conserved; GO:0005819 (C): hypothetical protein, conserved; GO:0032133 (C): hypothetical protein, conserved; GO:0051233 (C): hypothetical protein, conserved	K18620	cortexillin 1/2	22	66	OG0001207	1	1	1	1	1	1	1	1	1	1	1	1	1	1	1	1	1	1	1	1	1	1	1	1	1	1	1	1	1	1	1	2	1	1	1	1	1	1	1	2	1	1
LmjF.06.0440	hypothetical protein	GO:0005515 (F): hypothetical protein, conserved	K13160	heterogeneous nuclear ribonucleoprotein Q	2.5	12	OG0001208	1	1	1	1	1	1	1	1	1	1	2	1	1	1	1	1	1	1	1	1	1	1	1	1	1	1	1	1	1	1	1	2	1	1	1	1	1	1	1	1	1	1
LmjF.06.0460	ATP-NAD kinase-like protein	GO:0006741 (P): ATP-NAD kinase-like protein; GO:0008152 (P): ATP-NAD kinase-like protein; GO:0003951 (F): ATP-NAD kinase-like protein	K19470	complement C1q tumor necrosis factor-related protein 6	0.0095	3	OG0001209	1	1	1	1	1	1	1	1	1	1	1	1	1	1	1	1	1	1	1	1	1	1	1	1	1	2	1	1	1	1	1	2	1	1	1	1	1	1	1	1	1	1
LmjF.06.0470	condensin complex subunit 2	GO:0007076 (P): condensin complex subunit 2, putative; GO:0000796 (C): condensin complex subunit 2, putative; GO:0005634 (C): condensin complex subunit 2, putative; GO:0005654 (C): condensin complex subunit 2, putative; GO:0005737 (C): condensin complex subunit 2, putative	K16678	eiger	0.53	2	OG0001210	1	1	1	1	1	1	1	1	1	1	1	1	1	1	1	1	1	1	1	1	1	1	1	1	1	1	1	1	1	1	1	2	1	1	1	1	1	1	1	2	1	1
LmjF.06.1090	hypothetical protein	missing	K23285	PTB domain-containing engulfment adapter protein 1	37	71	OG0001211	1	1	1	1	1	1	1	1	1	1	1	1	1	1	1	1	1	1	1	1	1	1	1	1	1	1	1	1	1	1	1	1	1	1	1	1	1	1	1	1	1	3
LmjF.35.0730	hypothetical protein	GO:0005737 (C): hypothetical protein, conserved; GO:0005515 (F): hypothetical protein, conserved	K09291	nucleoprotein TPR	0.2	13	OG0001212	1	1	1	1	1	1	1	1	1	1	1	1	1	1	1	1	1	1	1	1	1	1	1	1	1	1	1	1	1	1	1	1	1	1	1	2	1	1	1	1	2	1
LmjF.32.1240	Bardet-Biedl syndrome 9 protein	GO:0009405 (P): Bardet-Biedl syndrome 9 protein; GO:0033572 (P): Bardet-Biedl syndrome 9 protein; GO:0060271 (P): Bardet-Biedl syndrome 9 protein; GO:0060285 (P): Bardet-Biedl syndrome 9 protein; GO:0020018 (C): Bardet-Biedl syndrome 9 protein; GO:0030669 (C): Bardet-Biedl syndrome 9 protein; GO:0034464 (C): Bardet-Biedl syndrome 9 protein	K19398	Bardet-Biedl syndrome 9 protein	6.8e-207	1	OG0001213	1	1	1	1	1	1	1	1	1	1	1	1	1	1	1	1	1	1	1	1	1	1	1	1	1	1	1	1	1	2	1	1	1	1	2	1	1	1	1	1	1	1
LmjF.28.0240	glycerol-3-phosphate dehydrogenase FAD-dependent mitochondrial	GO:0019563 (P): glycerol-3-phosphate dehydrogenase (FAD-dependent), mitochondrial; GO:0055114 (P): glycerol-3-phosphate dehydrogenase (FAD-dependent), mitochondrial; GO:0005739 (C): glycerol-3-phosphate dehydrogenase (FAD-dependent), mitochondrial; GO:0004368 (F): glycerol-3-phosphate dehydrogenase (FAD-dependent), mitochondrial; GO:0016491 (F): glycerol-3-phosphate dehydrogenase (FAD-dependent),…	K00486	kynurenine 3-monooxygenase [EC:1.14.13.9]	12	60	OG0001214	1	1	1	1	1	1	1	1	1	1	1	1	1	1	1	1	1	1	1	1	1	1	1	1	1	1	1	1	1	1	1	1	1	2	1	1	2	1	1	1	1	1
LmjF.28.0140	pantothenate kinase subunit	GO:0008152 (P): pantothenate kinase subunit, putative; GO:0015937 (P): pantothenate kinase subunit, putative; GO:0005737 (C): pantothenate kinase subunit, putative; GO:0005783 (C): pantothenate kinase subunit, putative; GO:0003824 (F): pantothenate kinase subunit, putative; GO:0004594 (F): pantothenate kinase subunit, putative; GO:0005524 (F): pantothenate kinase subunit, putative	K15661	iturin family lipopeptide synthetase A	45	40	OG0001215	1	1	1	1	1	1	1	1	1	1	1	1	1	1	1	1	1	1	1	1	1	1	1	1	1	1	1	1	1	1	1	2	1	1	1	1	1	1	1	1	1	1
LmjF.28.0110	proteasome beta 3 subunit	GO:0051603 (P): proteasome beta 3 subunit, putative; GO:0005654 (C): proteasome beta 3 subunit, putative; GO:0005737 (C): proteasome beta 3 subunit, putative; GO:0005839 (C): proteasome beta 3 subunit, putative; GO:0004298 (F): proteasome beta 3 subunit, putative	K08616	disintegrin and metalloproteinase domain-containing protein 33 [EC:3.4.24.-]	18	16	OG0001216	1	1	1	1	1	1	1	1	1	1	1	1	1	1	1	1	1	1	1	1	1	1	1	1	1	1	1	1	1	1	1	2	1	2	1	1	1	1	1	1	1	1
LmjF.28.0050	nexin-dynein regulatory complex 2	GO:0060285 (P): nexin-dynein regulatory complex 2; GO:0005737 (C): nexin-dynein regulatory complex 2; GO:0005858 (C): nexin-dynein regulatory complex 2; GO:0005930 (C): nexin-dynein regulatory complex 2	K10405	kinesin family member C1	1.2e+02	43	OG0001217	1	1	1	1	1	1	1	1	1	1	1	1	1	1	1	1	1	1	1	1	1	1	1	1	1	1	1	1	1	1	1	2	1	1	1	1	2	1	1	1	1	1
LmjF.28.0010	hypothetical protein	missing	K22438	trans-aconitate 3-methyltransferase [EC:2.1.1.145]	0.2	5	OG0001218	1	1	1	1	1	1	1	1	1	1	1	1	1	1	1	1	1	1	1	1	1	1	1	1	1	1	1	1	1	1	1	2	1	2	1	1	1	1	1	1	1	1
LmjF.13.0530	hypothetical protein	missing	K03546	DNA repair protein SbcC/Rad50	22	5	OG0001219	1	1	1	1	1	1	1	1	1	1	1	1	1	1	1	1	1	1	1	1	1	1	1	1	1	1	1	1	1	1	1	1	1	1	1	2	1	1	1	1	2	1
LmjF.13.0960	katanin-like protein	GO:0005737 (C): katanin-like protein; GO:0036064 (C): katanin-like protein; GO:0005515 (F): katanin-like protein; GO:0005524 (F): katanin-like protein	K08482	circadian clock protein KaiC	27	67	OG0001221	1	1	1	1	1	1	1	1	1	1	1	1	1	1	1	1	1	1	1	1	1	1	1	1	1	1	1	1	1	1	1	1	1	2	2	1	1	1	1	1	1	1
LmjF.13.1100	leucyl-tRNA synthetase	GO:0006418 (P): leucyl-tRNA synthetase, putative; GO:0006429 (P): leucyl-tRNA synthetase, putative; GO:0005737 (C): leucyl-tRNA synthetase, putative; GO:0000166 (F): leucyl-tRNA synthetase, putative; GO:0002161 (F): leucyl-tRNA synthetase, putative; GO:0004812 (F): leucyl-tRNA synthetase, putative; GO:0004823 (F): leucyl-tRNA synthetase, putative; GO:0005524 (F): leucyl-tRNA synthetase, putative;…	K10737	DNA helicase MCM8 [EC:3.6.4.12]	13	8	OG0001223	1	1	1	1	1	1	1	1	1	1	1	1	1	1	1	1	2	1	1	1	1	1	1	1	1	1	1	1	1	1	1	1	1	1	1	1	1	1	1	1	2	1
LmjF.14.0010	exosome complex exonuclease	GO:0006364 (P): exosome complex exonuclease, putative; GO:0016049 (P): exosome complex exonuclease, putative; GO:0000176 (C): exosome complex exonuclease, putative; GO:0000177 (C): exosome complex exonuclease, putative; GO:0000178 (C): exosome complex exonuclease, putative; GO:0005634 (C): exosome complex exonuclease, putative; GO:0000175 (F): exosome complex exonuclease, putative; GO:0003723 (F)…	K07573	exosome complex component CSL4	1.4e-06	3	OG0001227	1	1	1	1	1	1	1	2	1	1	1	1	1	1	1	1	1	1	1	1	1	1	1	1	1	1	1	1	1	1	1	2	1	1	1	1	1	1	1	1	1	1
LmjF.14.0040	J Biosynthesis Protein 2	GO:0070580 (UniProtKB:B6EU02): P; GO:0005634 (UniProtKB:B6EU02): C; GO:0005524 (F): J Biosynthesis Protein 2; GO:0008198 (F): J Biosynthesis Protein 2; GO:0050341 (UniProtKB:B6EU02): F	K12811	ATP-dependent RNA helicase DDX46/PRP5 [EC:3.6.4.13]	12	77	OG0001228	1	1	1	1	1	1	1	2	1	1	1	1	1	1	1	1	1	1	1	1	1	1	1	1	1	1	1	1	1	1	1	2	1	1	1	1	1	1	1	1	1	1
LmjF.32.1720	DNA polymerase alpha/epsilon subunit B	GO:0006260 (P): DNA polymerase alpha/epsilon subunit B, putative; GO:0005654 (C): DNA polymerase alpha/epsilon subunit B, putative; GO:0005737 (C): DNA polymerase alpha/epsilon subunit B, putative; GO:0003677 (F): DNA polymerase alpha/epsilon subunit B, putative; GO:0003887 (F): DNA polymerase alpha/epsilon subunit B, putative	K01367	calpain-1 [EC:3.4.22.52]	0.0062	3	OG0001232	1	1	1	1	1	1	1	1	1	1	1	1	1	1	1	1	1	1	1	1	1	1	1	1	1	1	1	1	1	1	1	1	1	1	1	2	1	1	1	1	2	1
LmjF.21.0980	intraflagellar transport protein 172	GO:0035735 (P): intraflagellar transport protein 172, putative; GO:0030990 (C): intraflagellar transport protein 172, putative; GO:0031514 (C): intraflagellar transport protein 172, putative; GO:0036064 (C): intraflagellar transport protein 172, putative; GO:0005515 (F): intraflagellar transport protein 172, putative	K09561	STIP1 homology and U-box containing protein 1 [EC:2.3.2.27]	73	97	OG0001234	1	1	1	1	1	1	1	1	1	1	1	1	1	1	1	1	1	1	1	1	1	1	1	1	1	1	1	1	1	1	1	3	1	1	1	1	1	1	1	1	1	1
LmjF.21.1350	PB1 domain containing protein	GO:0010608 (P): PB1 domain containing protein, putative; GO:0036064 (C): PB1 domain containing protein, putative; GO:0051286 (C): PB1 domain containing protein, putative; GO:0005515 (F): PB1 domain containing protein, putative	K08012	neutrophil cytosolic factor 4	24	2	OG0001235	1	1	1	1	1	1	1	1	1	1	1	1	1	1	1	1	1	1	1	1	1	1	1	1	1	1	1	1	1	1	1	1	2	1	1	1	1	1	1	1	1	1
LmjF.21.1450	arginine N-methyltransferase type II	GO:0019918 (P): arginine N-methyltransferase, type II, putative; GO:0005737 (C): arginine N-methyltransferase, type II, putative; GO:0008469 (F): arginine N-methyltransferase, type II, putative; GO:0016273 (F): arginine N-methyltransferase, type II, putative	K02516	type II protein arginine methyltransferase [EC:2.1.1.320]	5.7e-122	1	OG0001236	1	1	1	1	1	1	1	1	1	1	2	1	1	1	1	1	1	1	1	1	1	1	1	1	1	1	1	1	1	1	1	1	1	1	1	1	1	1	1	1	2	1
LmjF.21.1569	Exocyst complex component EXO99	GO:0006897 (P): Exocyst complex component EXO99; GO:0000145 (C): Exocyst complex component EXO99; GO:0020016 (C): Exocyst complex component EXO99; GO:0005515 (F): Exocyst complex component EXO99	K14962	COMPASS component SWD2	1.2	99	OG0001237	1	1	1	1	1	1	1	1	1	1	1	1	1	1	1	1	1	1	1	1	1	1	1	1	1	2	1	1	1	1	1	1	1	1	1	1	2	1	1	1	1	1
LmjF.21.1660	mitochondrial structure specific endonuclease I SSE-1	GO:0005737 (C): mitochondrial structure specific endonuclease I (SSE-1), putative; GO:0003677 (F): mitochondrial structure specific endonuclease I (SSE-1), putative; GO:0003824 (F): mitochondrial structure specific endonuclease I (SSE-1), putative	K02335	DNA polymerase I [EC:2.7.7.7]	2e-13	4	OG0001238	1	1	1	1	1	1	1	1	1	1	1	1	1	1	1	1	1	1	1	1	1	1	1	1	1	2	1	1	1	1	1	1	1	1	1	1	2	1	1	1	1	1
LmjF.27.0190	proteasome alpha 7 subunit	GO:0006511 (P): proteasome alpha 7 subunit, putative; GO:0051603 (P): proteasome alpha 7 subunit, putative; GO:0005654 (C): proteasome alpha 7 subunit, putative; GO:0005737 (C): proteasome alpha 7 subunit, putative; GO:0005839 (C): proteasome alpha 7 subunit, putative; GO:0019773 (C): proteasome alpha 7 subunit, putative; GO:0004175 (F): proteasome alpha 7 subunit, putative; GO:0004298 (F): prote…	K02734	20S proteasome subunit beta 4 [EC:3.4.25.1]	0.0041	11	OG0001239	1	1	1	1	1	1	1	1	1	1	1	1	1	1	1	1	1	1	1	1	1	1	1	1	1	2	1	1	1	1	1	1	1	2	1	1	1	1	1	1	1	1
LmjF.22.1230	hypothetical protein	missing	-	-	-	0	OG0001241	1	1	1	1	1	1	1	2	1	1	1	1	1	1	1	2	1	1	1	1	1	1	1	1	1	1	1	1	1	1	1	1	1	1	1	1	1	1	1	1	1	1
LmjF.32.2490	hypothetical protein	GO:0005634 (C): hypothetical protein, conserved; GO:0005654 (C): hypothetical protein, conserved; GO:0005515 (F): hypothetical protein, conserved	K06665	general transcriptional corepressor CYC8	0.31	6	OG0001244	1	2	1	1	1	1	1	1	1	1	1	1	1	1	1	1	1	1	1	1	1	1	1	1	1	2	1	1	1	1	1	1	1	1	1	1	1	1	1	1	1	1
LmjF.32.2670	kinteoplast poly_A polymerase complex 1 subunit	GO:0043631 (P): kinteoplast poly(A) polymerase complex 1 subunit, putative; GO:0048255 (P): kinteoplast poly(A) polymerase complex 1 subunit, putative; GO:0005737 (C): kinteoplast poly(A) polymerase complex 1 subunit, putative; GO:0005763 (C): kinteoplast poly(A) polymerase complex 1 subunit, putative; GO:0003723 (F): kinteoplast poly(A) polymerase complex 1 subunit, putative	K21763	mitogen-activated protein kinase binding protein 1	1.7	2	OG0001247	1	1	1	1	1	1	1	1	1	1	1	1	2	1	1	1	1	1	1	1	1	1	1	1	1	1	1	1	1	1	1	1	1	1	1	1	1	1	1	1	2	1
LmjF.36.6030	hypothetical protein	missing	K13108	smad nuclear-interacting protein 1	3.5e+02	54	OG0001249	1	1	1	1	1	1	1	1	1	1	1	1	1	1	1	1	1	1	1	1	1	1	1	1	1	2	1	1	1	1	1	1	1	1	1	1	1	2	1	1	1	1
LmjF.33.1500	hypothetical protein	GO:0035869 (C): hypothetical protein, conserved	K14608	2'-5'-oligoadenylate synthase-like protein	24	2	OG0001253	1	2	1	1	1	1	1	1	1	1	1	1	1	1	1	1	1	1	1	1	1	1	1	1	1	1	1	1	1	1	1	1	1	1	1	1	1	1	1	2	1	1
LmjF.33.1380	mitogen-activated protein kinase 11	GO:0006468 (P): mitogen-activated protein kinase 11, putative; GO:0005654 (C): mitogen-activated protein kinase 11, putative; GO:0005737 (C): mitogen-activated protein kinase 11, putative; GO:0031981 (C): mitogen-activated protein kinase 11, putative; GO:0097014 (C): mitogen-activated protein kinase 11, putative; GO:0004672 (F): mitogen-activated protein kinase 11, putative; GO:0005524 (F): mitog…	K13437	receptor kinase-like protein	19	488	OG0001254	1	1	1	1	1	1	1	1	1	1	1	1	1	1	1	1	1	1	1	1	1	1	1	1	1	2	1	1	1	1	1	2	1	1	1	1	1	1	1	1	1	1
LmjF.34.3200	hypothetical protein	GO:0005737 (C): hypothetical protein, conserved	-	-	-	0	OG0001256	1	2	1	1	1	1	1	1	1	1	1	1	1	1	1	1	1	1	1	1	1	1	1	1	1	1	1	1	1	1	1	1	1	1	1	1	1	2	1	1	1	1
LmjF.21.0260	hypothetical protein	missing	K20163	DENN domain-containing protein 4	0.0027	8	OG0001261	1	1	1	1	1	1	1	1	1	1	1	1	1	1	1	1	1	1	1	1	1	1	1	1	1	1	1	1	1	1	1	1	1	1	1	2	1	1	1	1	2	1
LmjF.05.0460	GTPase	GO:0005634 (C): GTPase, putative; GO:0005739 (C): GTPase, putative; GO:0005525 (F): GTPase, putative	K04138	adrenergic receptor alpha-2A	22	34	OG0001265	1	1	1	1	1	1	1	1	1	1	1	1	1	1	1	1	1	1	1	1	1	1	1	1	1	1	1	1	1	1	1	1	1	1	2	2	1	1	1	1	1	1
LmjF.05.0430	hypothetical protein	missing	K07313	serine/threonine protein phosphatase 1 [EC:3.1.3.16]	55	6	OG0001266	1	2	1	1	1	1	1	1	1	1	1	1	1	1	1	1	1	1	1	1	1	1	1	1	1	1	1	1	1	1	1	2	1	1	1	1	1	1	1	1	1	1
LmjF.20.1350	coatomer beta subunit	GO:0006886 (P): coatomer beta subunit, putative; GO:0016192 (P): coatomer beta subunit, putative; GO:0005737 (C): coatomer beta subunit, putative; GO:0030117 (C): coatomer beta subunit, putative; GO:0030126 (C): coatomer beta subunit, putative; GO:0005198 (F): coatomer beta subunit, putative; GO:0005488 (F): coatomer beta subunit, putative	K16578	CLIP-associating protein 1/2	0.11	14	OG0001268	1	1	1	1	1	1	1	1	1	1	1	1	1	1	1	1	1	1	1	1	1	1	1	1	1	1	1	1	1	1	1	1	1	1	1	2	1	1	1	1	2	1
LmjF.20.1360	exosome-associated protein 1	GO:0000460 (P): exosome-associated protein 1, putative; GO:0005634 (C): exosome-associated protein 1, putative	K12586	exosome complex component RRP43	3.9e-09	3	OG0001269	1	1	1	1	1	2	1	1	1	1	1	1	1	1	1	1	1	2	1	1	1	1	1	1	1	1	1	1	1	1	1	1	1	1	1	1	1	1	1	1	1	1
LmjF.23.1760	hypothetical protein	missing	K09291	nucleoprotein TPR	0.05	7	OG0001270	1	1	1	1	1	1	1	1	1	1	1	1	1	1	1	1	1	1	1	1	1	1	1	1	1	1	1	1	1	1	1	1	1	1	1	2	1	1	1	1	2	1
LmjF.28.2020	hypothetical protein	GO:0036064 (C): hypothetical protein, conserved	K17551	neurabin	40	103	OG0001272	1	1	1	1	1	1	1	2	1	1	1	1	1	1	1	1	1	1	1	1	1	1	1	1	1	1	1	1	1	1	1	1	1	2	1	1	1	1	1	1	1	1
LmjF.24.1640	Male sterility protein	GO:0005737 (C): Male sterility protein, putative	K12447	UDP-sugar pyrophosphorylase [EC:2.7.7.64]	44	37	OG0001273	1	1	1	1	1	1	1	1	1	1	1	1	1	1	1	1	1	1	1	1	1	1	1	1	1	1	2	1	1	1	1	1	1	2	1	1	1	1	1	1	1	1
LmjF.24.1440	HpcH/HpaI aldolase/citrate lyase family	GO:0003824 (F): HpcH/HpaI aldolase/citrate lyase family, putative	K09146	uncharacterized protein	0.13	9	OG0001274	1	2	1	1	1	1	1	1	1	1	2	1	1	1	1	1	1	1	1	1	1	1	1	1	1	1	1	1	1	1	1	1	1	1	1	1	1	1	1	1	1	1
LmjF.09.0620	hypothetical protein	missing	-	-	-	0	OG0001275	1	1	1	1	1	1	1	1	1	1	1	1	1	1	1	1	1	1	1	1	1	1	1	1	1	1	1	1	1	1	1	1	1	2	1	1	1	1	1	2	1	1
LmjF.12.1170	Putative integral membrane protein conserved region DUF2404	GO:0008289 (F): Putative integral membrane protein conserved region (DUF2404), putative	-	-	-	0	OG0001278	1	2	1	1	1	1	1	1	1	1	1	1	1	1	1	1	1	1	1	1	1	1	1	1	1	2	1	1	1	1	1	1	1	1	1	1	1	1	1	1	1	1
LmjF.20.0780	Tubulin/FtsZ family	GO:0005737 (C): Tubulin/FtsZ family, putative; GO:0031981 (C): Tubulin/FtsZ family, putative; GO:0097014 (C): Tubulin/FtsZ family, putative	K14546	U3 small nucleolar RNA-associated protein 5	1.9	1	OG0001282	1	2	1	1	1	1	1	1	1	1	1	1	1	1	1	1	1	1	1	1	1	1	1	1	1	1	1	1	1	1	1	1	1	2	1	1	1	1	1	1	1	1
LmjF.20.0810	vesicular-fusion protein nsf	GO:0005524 (F): vesicular-fusion protein nsf, putative	K14326	regulator of nonsense transcripts 1 [EC:3.6.4.-]	0.46	120	OG0001283	1	2	1	1	1	1	1	1	1	1	1	1	1	1	1	1	1	1	1	1	1	1	1	1	1	1	1	1	1	1	1	2	1	1	1	1	1	1	1	1	1	1
LmjF.20.0900	RNA-editing nuclease 1	GO:0006396 (P): RNA-editing nuclease 1; GO:0016556 (P): RNA-editing nuclease 1; GO:0005737 (C): RNA-editing nuclease 1; GO:0005739 (C): RNA-editing nuclease 1; GO:0004521 (F): RNA-editing nuclease 1; GO:0004525 (F): RNA-editing nuclease 1; GO:0008270 (F): RNA-editing nuclease 1	-	-	-	0	OG0001284	1	1	1	1	1	1	1	1	1	1	1	1	1	1	1	1	1	1	1	1	1	1	1	1	1	1	1	1	1	1	1	1	1	3	1	1	1	1	1	1	1	1
LmjF.20.1130	DNAj-like protein	GO:0005737 (C): DNAj-like protein; GO:0003677 (F): DNAj-like protein; GO:0005737 (C): DNAj-like protein; GO:0003677 (F): DNAj-like protein	K04407	mitogen-activated protein kinase kinase kinase kinase 4 [EC:2.7.11.1]	9.5	71	OG0001286	1	1	1	1	2	1	1	1	1	1	1	1	1	1	1	1	2	1	1	1	1	1	1	1	1	1	1	1	1	1	1	1	1	1	1	1	1	1	1	1	1	1
LmjF.36.0300	Mutt-Nudix-related hydrolase 5	NOT (ISO GeneDB:Tb927.10.4680): P; GO:0005737 (C): Mutt-Nudix-related hydrolase 5, putative; GO:0016787 (F): Mutt-Nudix-related hydrolase 5, putative NOT (ISO GeneDB:Tb927.10.4680): F	K13988	ADP-ribose pyrophosphatase [EC:3.6.1.13]	0.0078	30	OG0001288	1	2	1	1	1	1	1	1	1	1	1	1	1	1	1	1	1	1	1	1	1	1	1	1	1	1	1	1	1	1	1	1	1	1	1	1	2	1	1	1	1	1
LmjF.36.0220	dolicholphosphate-mannose synthase	GO:0006506 (P): dolicholphosphate-mannose synthase; GO:0005635 (C): dolicholphosphate-mannose synthase; GO:0005783 (C): dolicholphosphate-mannose synthase; GO:0020015 (C): dolicholphosphate-mannose synthase; GO:0004582 (F): dolicholphosphate-mannose synthase	K00694	cellulose synthase (UDP-forming) [EC:2.4.1.12]	0.24	56	OG0001289	1	1	1	1	1	1	1	3	1	1	1	1	1	1	1	1	1	1	1	1	1	1	1	1	1	1	1	1	1	1	1	1	1	1	1	1	1	1	1	1	1	1
LmjF.36.1710	phosphatidylinositolN-acetylglucosaminyltransfe ra sesubunit c	GO:0006506 (InterPro:IPR009450): P; GO:0006506 (P): phosphatidylinositolN-acetylglucosaminyltransfe ra sesubunit c, putative; GO:0005635 (C): phosphatidylinositolN-acetylglucosaminyltransfe ra sesubunit c, putative; GO:0005783 (C): phosphatidylinositolN-acetylglucosaminyltransfe ra sesubunit c, putative; GO:0016021 (C): phosphatidylinositolN-acetylglucosaminyltransfe ra sesubunit c, putative; GO:…	K01530	phospholipid-translocating ATPase [EC:7.6.2.1]	1.2	4	OG0001293	1	1	1	1	1	1	1	1	1	1	1	1	1	1	1	1	1	1	1	1	1	1	1	1	1	1	1	1	1	1	1	2	1	1	2	1	1	1	1	1	1	1
LmjF.36.1570	hypothetical protein	GO:0010608 (P): hypothetical protein, conserved; GO:0036064 (C): hypothetical protein, conserved	K04407	mitogen-activated protein kinase kinase kinase kinase 4 [EC:2.7.11.1]	11	58	OG0001294	1	1	1	1	1	1	1	1	1	1	1	1	1	1	1	1	1	1	1	1	1	1	1	1	1	1	1	1	1	1	1	2	1	2	1	1	1	1	1	1	1	1
LmjF.25.1440	hypothetical protein	GO:0005737 (C): hypothetical protein, conserved	K21045	Cytomegalovirus tegument protein UL83	1.5	5	OG0001295	1	1	1	1	1	1	1	1	1	1	1	1	1	1	1	1	1	1	1	1	1	1	1	1	1	1	1	1	1	1	1	1	1	1	1	2	1	1	1	1	2	1
LmjF.25.1430	Putative intraflagellar transport protein A1	GO:0035720 (P): Putative intraflagellar transport protein A1; GO:0035735 (P): Putative intraflagellar transport protein A1; GO:0030990 (C): Putative intraflagellar transport protein A1	K10646	E3 ubiquitin-protein ligase TRAF7 [EC:2.3.2.27]	5.2e+02	43	OG0001296	1	1	1	1	1	1	1	1	1	1	1	1	1	1	1	1	1	1	1	1	1	1	1	1	1	1	1	1	1	1	1	2	1	2	1	1	1	1	1	1	1	1
LmjF.32.3250	Mitogen-activated protein kinase 6	GO:0006468 (P): Mitogen-activated protein kinase 6, putative; GO:0004672 (F): Mitogen-activated protein kinase 6, putative; GO:0005524 (F): Mitogen-activated protein kinase 6, putative	K08114	receptor-type tyrosine-protein phosphatase zeta [EC:3.1.3.48]	4.4	482	OG0001298	1	2	1	1	1	1	1	1	1	1	1	1	1	1	1	1	1	1	1	1	1	1	1	1	1	1	1	1	1	1	1	1	1	2	1	1	1	1	1	1	1	1
LmjF.32.3380	tRNA pseudouridine synthase D TruD	GO:0001522 (P): tRNA pseudouridine synthase D (TruD), putative; GO:0009451 (P): tRNA pseudouridine synthase D (TruD), putative; GO:0005737 (C): tRNA pseudouridine synthase D (TruD), putative; GO:0031981 (C): tRNA pseudouridine synthase D (TruD), putative; GO:0003723 (F): tRNA pseudouridine synthase D (TruD), putative; GO:0009982 (F): tRNA pseudouridine synthase D (TruD), putative	K06176	tRNA pseudouridine13 synthase [EC:5.4.99.27]	4.5e-80	1	OG0001299	1	1	1	1	1	1	1	1	1	1	1	1	1	1	1	1	1	1	1	1	1	1	1	1	1	2	1	1	1	1	1	1	1	1	1	1	1	1	1	1	1	2
LmjF.32.3390	hypothetical protein	GO:0005737 (C): hypothetical protein, conserved	K11847	ubiquitin carboxyl-terminal hydrolase 19 [EC:3.4.19.12]	93	8	OG0001300	1	1	1	1	1	1	1	1	1	1	1	1	1	1	1	1	1	1	1	1	1	1	1	1	1	1	1	1	1	1	1	1	1	1	1	2	1	1	1	1	2	1
LmjF.32.3200	hypothetical protein	missing	K07184	SH3 domain protein	0.8	13	OG0001303	1	1	2	1	1	1	1	1	1	1	1	1	1	1	1	1	1	1	1	1	1	1	1	1	1	1	1	1	1	1	1	2	1	1	1	1	1	1	1	1	1	1
LmjF.36.3280	Enoyl-CoA hydratase/isomerase family/2-enoyl-CoA Hydratase C-terminal region	GO:0005737 (C): Enoyl-CoA hydratase/isomerase family/2-enoyl-CoA Hydratase C-terminal region, putative; GO:0005763 (C): Enoyl-CoA hydratase/isomerase family/2-enoyl-CoA Hydratase C-terminal region, putative; GO:0003860 (F): Enoyl-CoA hydratase/isomerase family/2-enoyl-CoA Hydratase C-terminal region, putative	K15313	polyketide biosynthesis enoyl-CoA hydratase PksI	92	21	OG0001304	1	2	1	1	1	1	1	1	1	1	1	1	1	1	1	1	1	1	1	1	1	1	1	1	1	1	1	1	1	1	1	1	1	2	1	1	1	1	1	1	1	1
LmjF.29.1380	hypothetical protein	missing	K23591	trans-sialidase [EC:3.2.1.-]	0.0066	3	OG0001308	1	3	1	1	1	1	1	1	1	1	1	1	1	1	1	1	1	1	1	1	1	1	1	1	1	1	1	1	1	1	1	1	1	1	1	1	1	1	1	1	1	1
LmjF.29.1400	LYAR-type C2HC zinc finger	GO:0005634 (C): LYAR-type C2HC zinc finger, putative	K03174	TNF receptor-associated factor 3	0.16	5	OG0001309	1	1	1	1	1	1	1	1	1	1	1	1	1	1	1	1	1	1	1	1	1	1	1	1	1	1	1	1	1	2	1	1	1	2	1	1	1	1	1	1	1	1
LmjF.29.1470	hypothetical protein	GO:0005737 (C): hypothetical protein, conserved; GO:0097014 (C): hypothetical protein, conserved	K17705	Krev interaction trapped protein 1	36	31	OG0001310	1	1	1	1	1	1	1	1	1	1	1	1	1	1	1	1	1	1	1	1	1	1	1	1	1	1	1	1	1	1	1	1	1	1	1	2	1	1	1	1	2	1
LmjF.30.0100	hypothetical protein unspecified product	GO:0005737 (C): unspecified product; GO:0005515 (F): unspecified product; GO:0005737 (C): hypothetical protein, conserved; GO:0005515 (F): hypothetical protein, conserved	K12662	U4/U6 small nuclear ribonucleoprotein PRP4	0.9	45	OG0001311	1	1	1	1	1	1	1	1	1	1	1	1	1	1	1	1	2	1	1	1	1	1	1	1	1	1	1	1	1	1	1	1	1	1	2	1	1	1	1	1	1	1
LmjF.30.0250	ubiquitin hydrolase	GO:0000289 (P): ubiquitin hydrolase, putative; GO:0010608 (P): ubiquitin hydrolase, putative; GO:0005515 (F): ubiquitin hydrolase, putative	K14552	NET1-associated nuclear protein 1 (U3 small nucleolar RNA-associated protein 17)	0.35	15	OG0001312	1	1	1	1	1	1	1	1	1	1	1	1	1	1	1	1	1	1	1	1	1	1	1	1	1	1	1	1	1	1	1	2	1	2	1	1	1	1	1	1	1	1
LmjF.30.0260	mitochondrial RNA binding protein 1	GO:0006396 (P): mitochondrial RNA binding protein 1, putative; GO:0010608 (P): mitochondrial RNA binding protein 1, putative; GO:0003676 (F): mitochondrial RNA binding protein 1, putative; GO:0008270 (F): mitochondrial RNA binding protein 1, putative	K10484	structure-specific endonuclease subunit SLX4 (BTB/POZ domain-containing protein 12)	4.2	85	OG0001313	1	1	1	1	1	1	1	1	1	1	1	1	1	1	1	1	1	1	1	1	1	1	1	1	1	1	1	1	1	1	1	1	1	3	1	1	1	1	1	1	1	1
LmjF.33.0040	hypothetical protein	missing	-	-	-	0	OG0001314	1	1	1	1	1	1	1	1	1	1	1	1	1	1	1	1	1	1	1	1	1	1	1	1	1	1	1	1	1	1	1	1	1	2	1	1	1	1	1	1	1	2
LmjF.26.0600	hypothetical protein	GO:0019905 (F): hypothetical protein, conserved	K09313	homeobox protein cut-like	26	112	OG0001315	1	1	1	1	1	1	1	1	1	1	1	1	1	1	1	1	1	1	1	1	1	1	1	1	1	1	1	1	1	1	1	1	1	1	1	2	1	1	1	1	2	1
LmjF.26.0650	hypothetical protein	GO:0055114 (P): hypothetical protein, conserved; GO:0016491 (F): hypothetical protein, conserved	K12265	nitric oxide reductase FlRd-NAD(+) reductase [EC:1.18.1.-]	16	16	OG0001316	1	2	1	1	1	1	1	1	1	1	1	1	1	1	1	1	1	1	1	1	1	1	1	1	1	1	1	1	1	2	1	1	1	1	1	1	1	1	1	1	1	1
LmjF.26.0900	heat shock 70 protein-like protein	missing	K21471	peptidoglycan DL-endopeptidase CwlO [EC:3.4.-.-]	2.2	15	OG0001318	1	2	1	1	1	1	1	1	1	1	1	1	1	1	1	1	1	1	1	1	1	1	1	1	1	1	1	1	1	1	1	1	1	1	1	1	2	1	1	1	1	1
LmjF.09.1380	hypothetical protein	GO:0005634 (C): hypothetical protein, conserved	K19219	peptidyl-lysine (3S)-dioxygenase / protease [EC:1.14.11.63 3.4.-.-]	14	2	OG0001319	1	1	1	1	1	1	1	1	1	1	1	1	1	1	1	1	1	1	1	1	1	1	1	1	1	2	2	1	1	1	1	1	1	1	1	1	1	1	1	1	1	1
LmjF.36.3780	Spindle pole body protein 1	GO:0005634 (C): Spindle pole body protein 1, putative; GO:0036064 (C): Spindle pole body protein 1, putative; GO:0044732 (C): Spindle pole body protein 1, putative	K19530	junctophilin	1.1e-10	4	OG0001321	1	1	1	1	1	1	1	1	1	1	1	1	1	1	1	1	1	1	1	1	1	1	1	1	1	1	2	1	1	1	1	1	1	2	1	1	1	1	1	1	1	1
LmjF.35.4280	Spindle assembly abnormal protein 6 homolog	GO:0007099 (P): Spindle assembly abnormal protein 6 homolog; GO:0032054 (P): Spindle assembly abnormal protein 6 homolog; GO:0036064 (C): Spindle assembly abnormal protein 6 homolog	K11985	TRAF-interacting protein [EC:2.3.2.27]	73	98	OG0001328	1	1	1	1	1	1	1	1	1	1	1	1	1	1	1	1	1	1	1	1	1	1	1	1	1	1	1	1	1	1	1	1	1	1	1	2	1	1	1	1	2	1
LmjF.27.2330	GTP binding protein	GO:0005525 (F): GTP binding protein, putative	K18533	adenylate/nucleoside-diphosphate kinase [EC:2.7.4.3 2.7.4.6]	0.0072	22	OG0001329	1	1	1	1	1	1	1	1	1	1	1	1	1	1	1	1	1	1	1	1	1	1	1	1	1	2	1	1	1	1	1	1	1	1	1	1	1	1	1	1	2	1
LmjF.27.2290	acyl-CoA oxidase	GO:0006635 (P): acyl-CoA oxidase, putative; GO:0055114 (P): acyl-CoA oxidase, putative; GO:0005737 (C): acyl-CoA oxidase, putative; GO:0005777 (C): acyl-CoA oxidase, putative; GO:0003997 (F): acyl-CoA oxidase, putative; GO:0016627 (F): acyl-CoA oxidase, putative	K16173	glutaryl-CoA dehydrogenase (non-decarboxylating) [EC:1.3.99.32]	0.0014	13	OG0001330	1	1	1	1	1	1	1	1	1	1	2	1	1	1	1	1	1	1	1	1	1	1	1	1	1	1	1	1	1	1	1	1	1	1	1	1	2	1	1	1	1	1
LmjF.27.1870	trypanothione synthetase	GO:0005737 (C): trypanothione synthetase	K01917	glutathionylspermidine synthase [EC:6.3.1.8]	3.7e-85	3	OG0001331	1	1	1	1	1	1	1	1	1	1	1	1	1	1	1	1	1	1	1	1	1	1	1	1	1	1	1	1	1	1	1	2	1	2	1	1	1	1	1	1	1	1
LmjF.15.1310	MGT1 magnesium transporter	GO:0006812 (P): MGT1 magnesium transporter; GO:0030001 (P): MGT1 magnesium transporter; GO:0055085 (P): MGT1 magnesium transporter; GO:0005737 (C): MGT1 magnesium transporter; GO:0005783 (C): MGT1 magnesium transporter; GO:0016020 (C): MGT1 magnesium transporter; GO:0020022 (C): MGT1 magnesium transporter; GO:0015087 (F): MGT1 magnesium transporter; GO:0015095 (F): MGT1 magnesium transporter; GO:…	K10382	dystonin	3	72	OG0001332	1	2	1	1	1	1	1	1	1	1	1	1	1	1	1	1	1	1	1	1	1	1	1	1	1	1	1	1	1	1	1	1	1	1	2	1	1	1	1	1	1	1
LmjF.15.1340	hypothetical protein	GO:0005930 (C): hypothetical protein, conserved	-	-	-	0	OG0001333	1	1	1	1	1	1	1	1	1	1	1	1	1	1	1	1	1	1	1	1	1	1	1	1	1	1	1	1	1	1	1	1	1	1	1	2	1	1	1	1	2	1
LmjF.15.1350	hypothetical protein	GO:0005737 (C): hypothetical protein, conserved	K19944	TBC1 domain family member 10	25	3	OG0001334	1	1	1	1	1	1	1	1	1	1	1	1	1	1	1	1	1	1	1	1	1	1	1	1	1	1	1	1	1	1	1	1	1	1	1	2	1	1	1	1	2	1
LmjF.15.1440	glutaminyl-tRNA synthetase	GO:0006412 (P): glutaminyl-tRNA synthetase, putative; GO:0006418 (P): glutaminyl-tRNA synthetase, putative; GO:0006425 (P): glutaminyl-tRNA synthetase, putative; GO:0043039 (P): glutaminyl-tRNA synthetase, putative; GO:0005737 (C): glutaminyl-tRNA synthetase, putative; GO:0000166 (F): glutaminyl-tRNA synthetase, putative; GO:0004812 (F): glutaminyl-tRNA synthetase, putative; GO:0004819 (F): gluta…	K01894	glutamyl-Q tRNA(Asp) synthetase [EC:6.1.1.-]	2.5e-18	5	OG0001335	1	1	1	1	1	1	1	2	1	1	1	1	1	1	1	1	1	1	1	1	1	1	1	1	1	1	1	1	1	1	1	1	1	1	1	1	1	1	1	1	2	1
LmjF.28.2400	tRNA methyltransferase complex GCD14 subunit	GO:0030488 (P): tRNA methyltransferase complex GCD14 subunit, putative; GO:0031515 (C): tRNA methyltransferase complex GCD14 subunit, putative; GO:0016429 (F): tRNA methyltransferase complex GCD14 subunit, putative	K03439	tRNA (guanine-N7-)-methyltransferase [EC:2.1.1.33]	0.84	36	OG0001336	1	1	1	1	1	1	1	1	1	1	1	1	1	1	1	1	1	1	1	1	1	1	1	1	1	1	1	1	1	1	1	1	1	1	1	2	1	1	1	1	2	1
LmjF.28.2385	DNA replication licensing factor MCM6	GO:0006270 (P): DNA replication licensing factor MCM6, putative; GO:0006270 (P): DNA replication licensing factor MCM6, putative; GO:0044786 (P): DNA replication licensing factor MCM6, putative; GO:0005634 (C): DNA replication licensing factor MCM6, putative; GO:0042555 (C): DNA replication licensing factor MCM6, putative; GO:0071162 (C): DNA replication licensing factor MCM6, putative; GO:000367…	K04076	ATP-dependent Lon protease [EC:3.4.21.53]	0.0035	15	OG0001337	1	1	1	1	1	1	1	1	1	1	1	1	1	1	1	1	1	1	1	1	1	1	1	1	1	1	1	1	1	1	1	1	1	2	1	1	1	1	1	1	2	1
LmjF.28.1620	tRNA pseudouridine synthase D TruD	GO:0001522 (P): tRNA pseudouridine synthase D (TruD), putative; GO:0009451 (P): tRNA pseudouridine synthase D (TruD), putative; GO:0003723 (F): tRNA pseudouridine synthase D (TruD), putative; GO:0009982 (F): tRNA pseudouridine synthase D (TruD), putative	K09291	nucleoprotein TPR	0.13	2	OG0001338	1	1	1	1	1	1	1	1	1	1	1	1	1	1	1	1	1	1	1	1	1	1	1	1	1	1	1	1	1	1	1	1	1	1	1	2	1	1	1	1	2	1
LmjF.26.1420	FYVE zinc finger	GO:0046872 (F): FYVE zinc finger, putative	K22744	apoptosis regulatory protein Siva	0.91	29	OG0001339	1	1	1	1	1	1	1	1	1	1	1	1	1	1	1	1	1	1	1	1	1	1	1	1	1	2	1	1	1	1	2	1	1	1	1	1	1	1	1	1	1	1
LmjF.26.1350	mitochondrial DNA ligase homolog	GO:0006281 (P): mitochondrial DNA ligase homolog, putative; GO:0006310 (P): mitochondrial DNA ligase homolog, putative; GO:0005737 (C): mitochondrial DNA ligase homolog, putative; GO:0020023 (C): mitochondrial DNA ligase homolog, putative; GO:0003910 (F): mitochondrial DNA ligase homolog, putative; GO:0005524 (F): mitochondrial DNA ligase homolog, putative	K11420	[histone H3]-lysine9 N-trimethyltransferase EHMT [EC:2.1.1.355]	0.1	8	OG0001340	1	2	1	1	1	1	1	1	1	1	1	1	1	1	1	1	1	1	1	1	1	1	1	1	1	2	1	1	1	1	1	1	1	1	1	1	1	1	1	1	1	1
LmjF.26.1160	RNA pseudouridylate synthase	GO:0001522 (P): RNA pseudouridylate synthase, putative; GO:0009451 (P): RNA pseudouridylate synthase, putative; GO:0003723 (F): RNA pseudouridylate synthase, putative; GO:0009982 (F): RNA pseudouridylate synthase, putative	K15265	21S rRNA pseudouridine2819 synthase [EC:5.4.99.43]	2.3e-07	10	OG0001341	1	1	1	1	1	1	1	1	1	1	1	1	1	1	1	1	1	1	1	1	1	1	1	1	1	1	1	1	1	1	2	1	1	1	1	1	1	1	1	1	1	2
LmjF.03.0540	26S protease regulatory subunit	GO:0006511 (P): 26S protease regulatory subunit, putative; GO:0030163 (P): 26S protease regulatory subunit, putative; GO:0005737 (C): 26S protease regulatory subunit, putative; GO:0005838 (C): 26S protease regulatory subunit, putative; GO:0005524 (F): 26S protease regulatory subunit, putative; GO:0016787 (F): 26S protease regulatory subunit, putative	K07331	archaeal flagellar protein FlaH	1.2	110	OG0001342	1	1	1	1	1	1	1	1	1	1	1	1	1	1	1	1	1	1	1	1	1	1	1	1	1	3	1	1	1	1	1	1	1	1	1	1	1	1	1	1	1	1
LmjF.03.0530	hypothetical protein	GO:0001522 (P): hypothetical protein, conserved; GO:0009451 (P): hypothetical protein, conserved; GO:0005739 (C): hypothetical protein, conserved; GO:0020023 (C): hypothetical protein, conserved; GO:0003723 (F): hypothetical protein, conserved; GO:0009982 (F): hypothetical protein, conserved	K06176	tRNA pseudouridine13 synthase [EC:5.4.99.27]	2.3e-15	1	OG0001343	1	1	1	1	1	1	1	1	1	1	1	1	1	1	1	1	1	1	1	1	1	1	1	1	1	2	1	1	1	1	1	2	1	1	1	1	1	1	1	1	1	1
LmjF.03.0320	hypothetical protein	GO:0060285 (P): hypothetical protein, conserved	K13908	mucin-5B	2.8	20	OG0001345	1	1	1	1	1	1	1	1	1	1	1	1	1	1	1	1	1	1	1	1	1	1	1	1	1	1	1	1	1	1	1	1	1	1	1	2	1	1	1	1	2	1
LmjF.36.1020	hypothetical protein	GO:0005634 (C): hypothetical protein, conserved; GO:0005783 (C): hypothetical protein, conserved	K04266	adenosine receptor A2a	0.0088	1	OG0001346	1	1	1	1	1	1	1	1	1	1	1	1	1	1	1	1	1	1	1	1	1	1	1	1	1	1	1	1	1	1	1	1	1	2	1	1	2	1	1	1	1	1
LmjF.29.2410	acyltransferase	GO:0008152 (P): acyltransferase, putative; GO:0016746 (F): acyltransferase, putative	K19007	lysophosphatidiate acyltransferase [EC:2.3.1.51]	2.4e-05	11	OG0001347	1	2	1	1	1	1	1	1	1	1	1	1	1	1	1	1	1	1	1	1	1	2	1	1	1	1	1	1	1	1	1	1	1	1	1	1	1	1	1	1	1	1
LmjF.29.2500	vacuolar protein sorting-associated protein 4	GO:0010506 (P): vacuolar protein sorting-associated protein 4; GO:0000815 (C): vacuolar protein sorting-associated protein 4; GO:0005737 (C): vacuolar protein sorting-associated protein 4; GO:0097014 (C): vacuolar protein sorting-associated protein 4; GO:0005524 (F): vacuolar protein sorting-associated protein 4; GO:0016887 (F): vacuolar protein sorting-associated protein 4	K03695	ATP-dependent Clp protease ATP-binding subunit ClpB	49	99	OG0001348	1	2	1	1	1	1	1	1	1	1	1	1	1	1	1	1	1	1	1	1	1	1	1	1	1	1	1	1	1	1	1	1	1	1	1	1	2	1	1	1	1	1
LmjF.29.2700	hypothetical protein	GO:0005739 (C): hypothetical protein, conserved	K17710	pentatricopeptide repeat domain-containing protein 1	0.0016	1	OG0001349	1	1	1	1	1	1	1	1	1	1	1	1	1	1	1	1	1	1	1	1	1	1	1	1	1	1	1	1	1	1	1	2	1	2	1	1	1	1	1	1	1	1
LmjF.29.2760	Putative intraflagellar transport protein C3	GO:0035720 (P): Putative intraflagellar transport protein C3; GO:0035735 (P): Putative intraflagellar transport protein C3; GO:0030990 (C): Putative intraflagellar transport protein C3; GO:0030992 (C): Putative intraflagellar transport protein C3; GO:0036064 (C): Putative intraflagellar transport protein C3; GO:0097546 (C): Putative intraflagellar transport protein C3; GO:0005515 (F): Putative in…	K06665	general transcriptional corepressor CYC8	0.9	23	OG0001350	1	1	1	1	1	1	1	1	1	1	1	1	1	1	1	1	1	1	1	1	1	2	1	1	1	1	1	1	1	1	1	1	1	1	1	1	2	1	1	1	1	1
LmjF.29.2810	ribonuclease inhibitor-like protein	GO:0005737 (C): ribonuclease inhibitor-like protein; GO:0005930 (C): ribonuclease inhibitor-like protein; GO:0005515 (F): ribonuclease inhibitor-like protein	K16944	septin 7	16	118	OG0001351	1	1	1	1	1	1	1	1	1	1	1	1	1	1	1	1	1	1	1	1	1	2	1	1	1	1	1	1	1	1	1	1	1	1	1	1	2	1	1	1	1	1
LmjF.07.1080	hypothetical protein	GO:0035869 (C): hypothetical protein, conserved	K11557	kinetochore protein Spc24, fungi type	1.7e+03	163	OG0001353	2	1	1	1	1	1	1	1	1	1	1	1	1	1	1	1	1	1	1	1	1	1	1	1	1	1	1	1	1	1	1	1	1	2	1	1	1	1	1	1	1	1
LmjF.30.3110	S-adenosylmethionine decarboxylase	GO:0006597 (P): S-adenosylmethionine decarboxylase; GO:0008295 (P): S-adenosylmethionine decarboxylase; GO:0004014 (F): S-adenosylmethionine decarboxylase	K01611	S-adenosylmethionine decarboxylase [EC:4.1.1.50]	1.1e-81	1	OG0001355	1	1	1	1	1	1	1	1	1	1	1	1	1	0	1	1	1	1	1	1	1	1	1	1	1	1	1	1	1	1	1	3	1	1	1	1	1	1	2	1	1	1
LmjF.36.6430	protein transport protein Sec23-like protein	GO:0006886 (P): protein transport protein Sec23-like protein; GO:0006888 (P): protein transport protein Sec23-like protein; GO:0006888 (P): protein transport protein Sec23-like protein; GO:0048197 (P): protein transport protein Sec23-like protein; GO:0030127 (C): protein transport protein Sec23-like protein; GO:0030127 (C): protein transport protein Sec23-like protein; GO:0070971 (C): protein tra…	K15157	mediator of RNA polymerase II transcription subunit 15	13	30	OG0001358	1	1	1	1	1	1	1	1	1	1	1	1	1	1	1	1	1	1	1	1	1	1	1	1	1	1	1	1	1	1	1	1	1	1	1	2	1	1	1	1	2	1
LmjF.36.6490	ubiquitin fusion degradation protein	GO:0006511 (P): ubiquitin fusion degradation protein, putative; GO:0010608 (P): ubiquitin fusion degradation protein, putative; GO:0005654 (C): ubiquitin fusion degradation protein, putative; GO:0005737 (C): ubiquitin fusion degradation protein, putative	K14016	ubiquitin fusion degradation protein 1	2.6e-49	1	OG0001359	1	1	1	1	1	1	1	1	1	1	1	1	1	1	1	1	1	1	1	1	1	1	1	1	1	1	1	1	1	1	1	1	1	1	1	1	1	1	1	1	3	1
LmjF.36.6520	hypothetical protein	GO:0005634 (C): hypothetical protein, conserved	K03217	YidC/Oxa1 family membrane protein insertase	18	19	OG0001360	2	1	1	1	1	1	1	1	1	1	1	1	1	1	1	1	1	1	1	1	1	1	1	1	1	1	1	1	1	1	1	1	1	2	1	1	1	1	1	1	1	1
LmjF.26.2490	hypothetical protein	GO:0035869 (C): hypothetical protein, conserved	K24050	discs large protein 5	4.8	61	OG0001362	1	1	1	1	1	1	1	1	1	1	1	1	1	1	1	1	1	1	1	1	1	1	1	1	1	1	1	1	1	1	1	1	1	2	1	1	1	1	1	2	1	1
LmjF.26.2320	hypothetical protein	GO:0005930 (C): hypothetical protein, conserved; GO:0005515 (F): hypothetical protein, conserved	K14552	NET1-associated nuclear protein 1 (U3 small nucleolar RNA-associated protein 17)	2.2e+02	508	OG0001364	1	2	1	1	1	1	1	1	1	1	1	1	1	1	1	1	1	1	1	1	1	1	1	1	1	1	1	1	1	1	2	1	1	1	1	1	1	1	1	1	1	1
LmjF.26.2280	nitrilase	GO:0006807 (P): nitrilase, putative; GO:0006807 (P): nitrilase, putative	K10062	collectin sub-family member 12	91	18	OG0001365	1	1	1	1	1	1	1	1	1	1	1	1	1	1	1	1	2	1	1	1	1	1	1	1	1	1	1	1	1	1	1	1	1	1	1	1	1	1	1	1	1	1
LmjF.34.1260	mitochondrial DNA polymerase I protein A	GO:0006260 (P): mitochondrial DNA polymerase I protein A, putative; GO:0005634 (C): mitochondrial DNA polymerase I protein A, putative; GO:0005654 (C): mitochondrial DNA polymerase I protein A, putative; GO:0005737 (C): mitochondrial DNA polymerase I protein A, putative; GO:0003677 (F): mitochondrial DNA polymerase I protein A, putative; GO:0003887 (F): mitochondrial DNA polymerase I protein A, p…	K21238	T7virus DNA-directed DNA polymerase [EC:2.7.7.7]	9e-12	6	OG0001366	1	2	1	1	1	1	1	1	1	1	1	1	1	1	1	1	1	1	1	1	1	1	1	1	1	1	1	1	1	1	1	2	1	1	1	1	1	1	1	1	1	1
LmjF.34.1090	dihydroxyacetonephosphate acyltransferase	GO:0008152 (P): dihydroxyacetonephosphate acyltransferase; GO:0008611 (P): dihydroxyacetonephosphate acyltransferase; GO:0005737 (C): dihydroxyacetonephosphate acyltransferase; GO:0020015 (C): dihydroxyacetonephosphate acyltransferase; GO:0020022 (C): dihydroxyacetonephosphate acyltransferase; GO:0016746 (F): dihydroxyacetonephosphate acyltransferase	K00655	1-acyl-sn-glycerol-3-phosphate acyltransferase [EC:2.3.1.51]	2.1e-15	5	OG0001367	1	2	1	1	1	1	1	1	1	1	1	1	1	1	1	1	1	1	1	1	1	2	1	1	1	1	1	1	1	1	1	1	1	1	1	1	1	1	1	1	1	1
LmjF.03.0690	DEAD/DEAH box helicase	GO:0005737 (C): DEAD/DEAH box helicase, putative; GO:0003676 (F): DEAD/DEAH box helicase, putative; GO:0005524 (F): DEAD/DEAH box helicase, putative	K17675	ATP-dependent RNA helicase SUPV3L1/SUV3 [EC:3.6.4.13]	3.6	26	OG0001368	1	1	1	1	1	1	1	1	1	1	1	1	1	1	1	1	1	1	1	1	1	1	1	1	1	1	1	1	1	1	1	1	1	1	1	1	2	1	1	1	1	1
LmjF.09.0500	hypothetical protein	GO:0005737 (C): hypothetical protein, conserved; GO:0097014 (C): hypothetical protein, conserved	-	-	-	0	OG0001372	1	1	1	1	1	1	1	1	1	1	1	1	2	1	1	1	1	1	1	1	1	1	1	1	1	1	1	1	1	1	1	1	1	1	1	1	2	1	1	1	1	1
LmjF.17.0420	Probable N6-adenine methyltransferase	missing	K21471	peptidoglycan DL-endopeptidase CwlO [EC:3.4.-.-]	19	6	OG0001373	1	1	1	1	1	1	1	1	1	1	1	1	1	1	1	1	1	1	1	1	1	1	1	1	1	2	1	1	1	1	1	2	1	1	1	1	1	1	1	1	1	1
LmjF.28.2930	Low-affinity phosphate transporter PHO91	GO:0006814 (P): Low-affinity phosphate transporter PHO91; GO:0030643 (P): Low-affinity phosphate transporter PHO91; GO:0055085 (P): Low-affinity phosphate transporter PHO91; GO:0000331 (C): Low-affinity phosphate transporter PHO91; GO:0016020 (C): Low-affinity phosphate transporter PHO91; GO:0020015 (C): Low-affinity phosphate transporter PHO91; GO:0005215 (F): Low-affinity phosphate transporter …	K16275	E3 ubiquitin-protein ligase BAH [EC:2.3.2.27]	0.24	8	OG0001375	1	2	1	1	1	1	1	1	1	1	1	1	1	1	1	1	1	1	1	1	1	1	1	1	1	1	1	1	1	1	1	1	1	1	1	1	1	1	1	1	2	1
LmjF.13.1560	ras-like small GTPases	GO:0005525 (F): ras-like small GTPases, putative	K07912	Ras-related protein Rab-24	64	42	OG0001378	1	1	1	1	1	1	1	1	1	1	1	1	1	1	1	1	1	1	1	1	1	1	1	1	1	1	1	1	1	1	1	2	1	2	1	1	1	1	1	1	1	1
LmjF.13.1620	squalene monooxygenase-like protein	GO:0055114 (P): squalene monooxygenase-like protein; GO:0005635 (C): squalene monooxygenase-like protein; GO:0005783 (C): squalene monooxygenase-like protein; GO:0016021 (C): squalene monooxygenase-like protein; GO:0004506 (F): squalene monooxygenase-like protein; GO:0050660 (F): squalene monooxygenase-like protein	K16051	3-oxo-5alpha-steroid 4-dehydrogenase [EC:1.3.99.5]	27	118	OG0001379	1	1	1	1	1	1	1	1	1	1	1	1	1	1	1	1	1	1	1	1	1	1	1	2	1	1	1	1	1	1	1	1	1	1	1	2	1	1	1	1	1	1
LmjF.13.1680	pyrroline-5-carboxylate reductase	GO:0006561 (P): pyrroline-5-carboxylate reductase; GO:0055114 (P): pyrroline-5-carboxylate reductase; GO:0004735 (F): pyrroline-5-carboxylate reductase	K18612	5-formyl-3-hydroxy-2-methylpyridine 4-carboxylic acid 5-dehydrogenase [EC:1.2.1.100]	19	17	OG0001381	1	3	1	1	1	1	1	1	1	1	1	1	1	1	1	1	1	1	1	1	1	1	1	1	1	1	1	1	1	1	1	1	1	1	1	1	1	1	1	1	1	1
LmjF.33.2740	translation initiation factor IF-2	GO:0005737 (C): translation initiation factor IF-2, putative; GO:0003924 (F): translation initiation factor IF-2, putative; GO:0005525 (F): translation initiation factor IF-2, putative	K10500	zinc finger and BTB domain-containing protein 17	31	200	OG0001382	1	2	1	1	1	1	1	1	1	1	1	1	1	1	1	1	1	1	1	1	1	1	1	1	1	1	1	1	1	1	1	1	1	2	1	1	1	1	1	1	1	1
LmjF.36.2800	hypothetical protein	GO:0007059 (P): hypothetical protein, conserved; GO:0000776 (C): hypothetical protein, conserved; GO:0005634 (C): hypothetical protein, conserved	-	-	-	0	OG0001385	1	1	1	1	2	1	1	1	1	1	2	1	1	1	1	1	1	1	1	1	1	1	1	1	1	1	1	1	1	1	1	1	1	1	1	1	1	1	1	1	1	1
LmjF.18.1460	hypothetical protein	GO:0005737 (C): hypothetical protein, conserved; GO:0030990 (C): hypothetical protein, conserved; GO:0036064 (C): hypothetical protein, conserved; GO:0005515 (F): hypothetical protein, conserved	K06184	ATP-binding cassette, subfamily F, member 1	32	222	OG0001386	1	1	1	1	1	1	1	1	2	1	1	1	1	1	1	1	1	1	1	1	1	1	1	1	1	1	2	1	1	1	1	1	1	1	1	1	1	1	1	1	1	1
LmjF.34.2810	Carboxypeptidase-like protein	GO:0006508 (P): Carboxypeptidase-like protein; GO:0005737 (C): Carboxypeptidase-like protein; GO:0005829 (UniProtKB:CBPC1_MOUSE): C; GO:0004181 (UniProtKB:CBPC1_MOUSE): F; GO:0004181 (F): Carboxypeptidase-like protein; GO:0005524 (UniProtKB:CBPC1_MOUSE): F; GO:0008270 (UniProtKB:CBPC1_MOUSE): F; GO:0008270 (F): Carboxypeptidase-like protein; GO:0043531 (UniProtKB:CBPC1_MOUSE): F	K01298	carboxypeptidase A2 [EC:3.4.17.15]	0.05	13	OG0001387	1	1	1	1	1	1	1	1	1	1	1	1	1	1	1	1	1	1	1	1	1	1	1	1	1	1	1	1	1	1	1	1	1	1	2	1	1	2	1	1	1	1
LmjF.34.2750	methyltransferase-like protein	GO:0070476 (P): methyltransferase-like protein; GO:0016435 (F): methyltransferase-like protein	K18646	acidic leucine-rich nuclear phosphoprotein 32 family member A/C/D	15	25	OG0001388	1	1	1	1	1	1	1	1	1	1	1	1	1	1	1	1	1	1	1	1	1	1	1	1	1	2	1	1	1	1	1	1	1	2	1	1	1	1	1	1	1	1
LmjF.17.0790	polo-like protein kinase	GO:0006468 (P): polo-like protein kinase, putative; GO:0004672 (F): polo-like protein kinase, putative; GO:0005515 (F): polo-like protein kinase, putative; GO:0005524 (F): polo-like protein kinase, putative	K13191	RNA-binding protein 16	6.2	506	OG0001390	2	1	1	1	1	1	1	1	1	1	1	1	1	1	1	1	1	1	1	1	1	1	1	1	1	1	1	1	1	2	1	1	1	1	1	1	1	1	1	1	1	1
LmjF.05.0140	nucleolar RNA helicase II	GO:0005634 (C): nucleolar RNA helicase II, putative; GO:0005634 (C): nucleolar RNA helicase II, putative; GO:0005654 (C): nucleolar RNA helicase II, putative; GO:0003676 (F): nucleolar RNA helicase II, putative; GO:0003723 (F): nucleolar RNA helicase II, putative; GO:0003729 (F): nucleolar RNA helicase II, putative; GO:0004386 (F): nucleolar RNA helicase II, putative; GO:0005524 (F): nucleolar RN…	K03578	ATP-dependent helicase HrpA [EC:3.6.4.13]	1.4	100	OG0001392	1	1	1	1	1	1	1	1	1	1	1	1	1	1	0	1	1	1	1	1	1	1	1	1	1	1	1	1	1	1	1	2	1	2	1	1	1	1	1	1	2	1
LmjF.06.0240	Present in the outer mitochondrial membrane proteome 34	GO:0005741 (C): Present in the outer mitochondrial membrane proteome 34	K12505	decaprenyl-diphosphate synthase subunit 2 [EC:2.5.1.91]	0.0018	1	OG0001394	1	1	1	1	1	1	2	1	1	1	1	1	1	1	1	1	1	1	1	1	1	1	1	1	1	1	1	1	1	1	1	2	1	1	1	1	1	1	1	1	1	1
LmjF.06.0220	hypothetical protein	GO:0005930 (C): hypothetical protein, conserved	-	-	-	0	OG0001395	1	1	1	1	1	1	1	1	1	1	1	1	1	1	1	1	1	1	1	1	2	1	1	1	1	1	1	1	1	1	1	2	1	1	1	1	1	1	1	1	1	1
LmjF.06.0140	20S proteasome beta 6 subunit	GO:0051603 (P): 20S proteasome beta 6 subunit, putative; GO:0005737 (C): 20S proteasome beta 6 subunit, putative; GO:0005839 (C): 20S proteasome beta 6 subunit, putative; GO:0031981 (C): 20S proteasome beta 6 subunit, putative; GO:0097014 (C): 20S proteasome beta 6 subunit, putative; GO:0004298 (F): 20S proteasome beta 6 subunit, putative	K02726	20S proteasome subunit alpha 2 [EC:3.4.25.1]	0.0034	16	OG0001396	1	1	1	1	1	1	1	1	1	1	1	1	1	1	1	1	1	1	1	1	1	1	1	1	1	1	1	1	1	1	1	2	1	1	1	1	1	1	1	1	1	1
LmjF.18.0900	dolichyl-P-Man_GDP-ManGlcNAc2-PP-dolichyl beta-1_4-mannosyltransferase	GO:0035268 (P): dolichyl-P-Man:GDP-ManGlcNAc2-PP-dolichyl beta-1,4-mannosyltransferase, putative; GO:0005783 (C): dolichyl-P-Man:GDP-ManGlcNAc2-PP-dolichyl beta-1,4-mannosyltransferase, putative; GO:0005789 (C): dolichyl-P-Man:GDP-ManGlcNAc2-PP-dolichyl beta-1,4-mannosyltransferase, putative; GO:0004582 (F): dolichyl-P-Man:GDP-ManGlcNAc2-PP-dolichyl beta-1,4-mannosyltransferase, putative	K03842	beta-1,4-mannosyltransferase [EC:2.4.1.142]	8.5e-116	1	OG0001399	1	1	1	1	1	1	1	1	1	1	1	1	1	1	1	1	1	1	1	1	1	1	1	2	1	1	1	1	1	1	1	2	1	1	1	1	1	1	1	1	1	1
LmjF.26.0140	adenine phosphoribosyltransferase	GO:0009116 (P): adenine phosphoribosyltransferase; GO:0043101 (P): adenine phosphoribosyltransferase; GO:0005737 (C): adenine phosphoribosyltransferase; GO:0005829 (C): adenine phosphoribosyltransferase; GO:0020015 (C): adenine phosphoribosyltransferase; GO:0031981 (C): adenine phosphoribosyltransferase; GO:0097014 (C): adenine phosphoribosyltransferase; GO:0003999 (F): adenine phosphoribosyltran…	K00760	hypoxanthine phosphoribosyltransferase [EC:2.4.2.8]	21	11	OG0001401	1	1	1	1	1	1	1	1	1	1	1	1	1	1	1	1	1	2	1	1	1	1	1	1	1	1	2	1	1	1	1	1	1	1	1	1	1	1	1	1	1	1
LmjF.25.1520	protein kinase	GO:0006468 (P): protein kinase, putative; GO:0004672 (F): protein kinase, putative; GO:0005524 (F): protein kinase, putative	K15409	serine/threonine-protein kinase SRPK1 [EC:2.7.11.1]	0.22	457	OG0001405	1	1	1	1	1	1	1	1	1	1	1	1	1	1	1	1	1	1	1	1	1	1	1	1	1	1	1	1	1	1	1	1	1	2	1	1	1	2	1	1	1	1
LmjF.10.1210	hypothetical protein	missing	K14716	solute carrier family 39 (zinc transporter), member 10	22	58	OG0001406	1	1	1	1	1	1	1	1	1	1	1	1	1	1	1	1	1	1	1	1	1	1	1	1	1	1	1	1	1	1	1	1	1	1	1	2	1	1	1	1	2	1
LmjF.20.0600	hypothetical protein	GO:0006351 (P): hypothetical protein, conserved; GO:0005634 (C): hypothetical protein, conserved; GO:0005737 (C): hypothetical protein, conserved; GO:0005739 (C): hypothetical protein, conserved; GO:0031981 (C): hypothetical protein, conserved; GO:0097014 (C): hypothetical protein, conserved; GO:0050265 (F): hypothetical protein, conserved	K12824	transcription elongation regulator 1	0.0071	7	OG0001408	1	1	1	1	1	1	1	1	1	1	1	1	1	1	1	1	1	1	1	1	1	1	1	1	1	1	1	1	1	1	1	2	1	2	1	1	1	1	1	1	1	1
LmjF.20.0670	hypothetical protein	GO:0005737 (C): hypothetical protein, conserved	K16452	coiled-coil domain-containing protein 92	17	4	OG0001410	1	1	1	1	1	1	1	1	1	1	1	1	1	1	1	1	1	1	1	1	1	1	1	1	1	2	1	1	1	1	1	1	1	2	1	1	1	1	1	1	1	1
LmjF.35.2000	hypothetical protein	GO:0005737 (C): hypothetical protein, conserved; GO:0005739 (C): hypothetical protein, conserved; GO:0020023 (C): hypothetical protein, conserved	-	-	-	0	OG0001411	1	1	1	1	1	1	1	1	1	1	1	1	1	1	1	1	1	1	1	1	1	1	1	1	1	1	1	1	1	1	1	2	1	1	1	1	1	1	1	2	1	1
LmjF.32.3800	hypothetical protein	GO:0005515 (F): hypothetical protein, conserved	K05741	diaphanous 2	7.2	34	OG0001413	1	2	1	1	1	1	1	1	1	1	2	1	1	1	1	1	1	1	1	1	1	1	1	1	1	1	1	1	1	1	1	1	1	1	1	1	1	1	1	1	1	1
LmjF.35.3670	NADH-ubiquinone oxidoreductase B18 subunit NDUFB7	GO:0005739 (C): NADH-ubiquinone oxidoreductase B18 subunit (NDUFB7), putative; GO:0005739 (C): NADH-ubiquinone oxidoreductase B18 subunit (NDUFB7), putative; GO:0030964 (C): NADH-ubiquinone oxidoreductase B18 subunit (NDUFB7), putative; GO:0003954 (F): NADH-ubiquinone oxidoreductase B18 subunit (NDUFB7), putative; GO:0008137 (F): NADH-ubiquinone oxidoreductase B18 subunit (NDUFB7), putative	K03963	NADH dehydrogenase (ubiquinone) 1 beta subcomplex subunit 7	9e-14	1	OG0001415	1	1	1	1	1	1	1	1	1	1	1	1	1	1	1	1	1	1	1	1	1	1	1	1	1	1	1	1	1	1	1	1	1	2	1	1	1	1	1	1	1	1
LmjF.08.0260	hypothetical protein	missing	K22023	mucin-6	2.4	2	OG0001416	1	2	1	1	1	1	1	1	1	1	1	1	1	1	1	1	1	1	1	1	1	1	1	1	1	1	1	1	1	1	1	1	1	2	1	1	1	1	1	1	1	1
LmjF.08.0220	ubiquitin-activating enzyme-like protein	GO:0008641 (F): ubiquitin-activating enzyme-like protein; GO:0008641 (F): ubiquitin-activating enzyme-like protein; GO:0019948 (F): ubiquitin-activating enzyme-like protein; GO:0061656 (F): ubiquitin-activating enzyme-like protein	K13908	mucin-5B	3.1	17	OG0001417	1	1	1	1	1	1	1	1	1	1	1	1	1	1	1	1	1	1	1	1	1	1	1	1	1	1	1	1	1	1	1	1	1	1	1	2	1	1	1	1	2	1
LmjF.08.0150	GPI-GlcNAc transferase complex PIG-H component	GO:0017176 (F): GPI-GlcNAc transferase complex, PIG-H component, putative	K13908	mucin-5B	21	2	OG0001418	1	1	1	1	1	1	1	1	1	1	1	1	1	1	1	1	1	1	1	1	1	1	1	1	1	1	1	1	1	1	1	1	1	2	1	1	1	1	2	1	1	1
LmjF.08.0140	DNA repair protein	GO:0003677 (F): DNA repair protein, putative; GO:0004518 (F): DNA repair protein, putative	K10898	fanconi anemia-associated protein	16	4	OG0001419	1	2	1	1	1	1	1	1	1	1	1	1	1	1	1	1	1	1	1	1	1	1	1	1	1	1	1	1	1	1	1	1	1	2	1	1	1	1	1	1	1	1
LmjF.08.0100	kinetoplastid-specific dual specificity phosphatase	GO:0006470 (P): kinetoplastid-specific dual specificity phosphatase, putative; GO:0016311 (P): kinetoplastid-specific dual specificity phosphatase, putative; GO:0008138 (F): kinetoplastid-specific dual specificity phosphatase, putative; GO:0016791 (F): kinetoplastid-specific dual specificity phosphatase, putative	K22611	squamous cell carcinoma antigen recognized by T-cells 3	27	22	OG0001420	1	2	1	1	1	1	1	1	1	1	1	1	1	1	1	1	1	1	1	1	1	1	1	1	1	1	1	1	1	1	1	1	1	2	1	1	1	1	1	1	1	1
LmjF.30.2350	sphingosine 1-phosphate lyase	GO:0019752 (P): sphingosine 1-phosphate lyase; GO:0046335 (P): sphingosine 1-phosphate lyase; GO:0005737 (C): sphingosine 1-phosphate lyase; GO:0005741 (C): sphingosine 1-phosphate lyase; GO:0008117 (F): sphingosine 1-phosphate lyase; GO:0016831 (F): sphingosine 1-phosphate lyase; GO:0030170 (F): sphingosine 1-phosphate lyase	K01740	O-acetylhomoserine (thiol)-lyase [EC:2.5.1.49]	31	27	OG0001422	1	3	1	1	1	1	1	1	1	1	1	1	1	1	1	1	1	1	1	1	1	1	1	1	1	1	1	1	1	1	1	1	1	1	1	1	1	1	1	1	1	1
LmjF.33.0590	Coiled-coil domain-containing protein 40 homolog	missing	K10402	kinesin family member 20	11	67	OG0001423	1	1	1	1	1	1	1	1	1	1	1	1	1	1	1	1	1	1	1	1	1	1	1	1	1	1	1	1	1	1	1	2	1	1	1	1	1	1	1	1	1	1
LmjF.33.0410	DNA mismatch repair protein MSH2	GO:0006298 (P): DNA mismatch repair protein MSH2, putative; GO:0005634 (C): DNA mismatch repair protein MSH2, putative; GO:0005737 (C): DNA mismatch repair protein MSH2, putative; GO:0005524 (F): DNA mismatch repair protein MSH2, putative; GO:0030983 (F): DNA mismatch repair protein MSH2, putative	K19827	microtuble-actin crosslinking factor 1	0.0036	9	OG0001424	1	1	1	1	1	1	1	1	1	1	1	1	1	1	1	1	1	1	1	1	1	1	1	1	1	1	1	1	1	1	1	2	1	2	1	1	1	1	1	1	1	1
LmjF.14.0820	Domain of unknown function DUF4201	GO:0005634 (C): Domain of unknown function (DUF4201), putative; GO:0005737 (C): Domain of unknown function (DUF4201), putative; GO:0005930 (C): Domain of unknown function (DUF4201), putative	K12472	epidermal growth factor receptor substrate 15	84	51	OG0001426	1	1	1	1	1	1	1	1	1	1	1	1	1	1	1	1	1	1	1	1	1	1	1	1	1	2	1	1	1	1	1	1	1	1	1	1	2	1	1	1	1	1
LmjF.14.0960	RNA editing 3' terminal uridylyl transferase 1	GO:0005739 (C): RNA editing 3' terminal uridylyl transferase 1; GO:0020023 (C): RNA editing 3' terminal uridylyl transferase 1; GO:0050265 (F): RNA editing 3' terminal uridylyl transferase 1	K17543	PX domain-containing protein kinase-like protein	0.54	8	OG0001429	1	1	1	1	1	1	1	1	1	1	1	1	1	1	1	1	1	1	1	1	1	1	1	1	1	2	1	1	1	1	1	1	1	1	1	2	1	1	1	1	1	1
LmjF.21.0905	hypothetical protein	missing	-	-	-	0	OG0001431	1	1	1	1	1	1	1	1	1	1	1	1	1	1	1	1	1	1	1	1	1	1	1	1	1	1	1	1	1	1	1	1	1	1	1	1	1	1	1	1	2	1
LmjF.26.1610	Proline dehydrogenase mitochondrial	GO:0001306 (P): Proline dehydrogenase, mitochondrial; GO:0005737 (C): Proline dehydrogenase, mitochondrial; GO:0005739 (C): Proline dehydrogenase, mitochondrial; GO:0004657 (Pfam:PF01619): F; GO:0004657 (F): Proline dehydrogenase, mitochondrial; GO:0005509 (F): Proline dehydrogenase, mitochondrial	K13412	calcium-dependent protein kinase [EC:2.7.11.1]	0.0002	6	OG0001433	1	1	1	1	1	1	1	1	1	1	1	1	1	1	1	1	1	1	1	1	1	1	1	1	1	1	1	1	1	1	1	1	1	2	1	1	1	1	1	1	1	1
LmjF.15.0810	peroxisomal membrane protein Pex16	GO:0020015 (C): peroxisomal membrane protein (Pex16), putative	K13335	peroxin-16	1.9e-14	1	OG0001436	1	1	1	1	1	1	1	1	1	2	1	1	1	1	1	1	1	1	1	1	1	1	1	1	1	1	1	1	1	1	1	1	1	1	1	1	2	1	1	1	1	1
LmjF.36.5620	isoleucyl-tRNA synthetase	GO:0006418 (P): isoleucyl-tRNA synthetase, putative; GO:0006428 (P): isoleucyl-tRNA synthetase, putative; GO:0005737 (C): isoleucyl-tRNA synthetase, putative; GO:0005737 (C): isoleucyl-tRNA synthetase, putative; GO:0000166 (F): isoleucyl-tRNA synthetase, putative; GO:0002161 (F): isoleucyl-tRNA synthetase, putative; GO:0004812 (F): isoleucyl-tRNA synthetase, putative; GO:0004822 (F): isoleucyl-tR…	K11453	chromobox protein 6	17	11	OG0001437	1	1	1	1	1	1	1	1	1	1	1	1	1	1	1	1	2	1	1	1	1	1	1	1	1	1	1	1	1	1	1	2	1	1	1	1	1	1	1	1	1	1
LmjF.23.0890	Putative S-adenosyl-L-methionine-dependent methyltransferase	missing	K18164	NADH dehydrogenase [ubiquinone] 1 alpha subcomplex assembly factor 7	1.5e-114	1	OG0001438	1	1	1	1	1	1	1	1	1	1	1	1	1	1	1	1	1	1	1	1	1	1	1	1	1	1	1	1	1	1	1	1	1	2	1	1	2	1	1	1	1	1
LmjF.32.0720	hypothetical protein	GO:0010608 (P): hypothetical protein, conserved	K08282	non-specific serine/threonine protein kinase [EC:2.7.11.1]	54	2	OG0001441	1	1	1	1	1	1	1	1	1	1	1	1	1	1	1	1	1	1	1	1	1	1	1	1	1	1	1	1	1	1	1	1	1	1	1	1	1	1	1	1	2	1
LmjF.23.1140	hypothetical protein	GO:0044145 (P): hypothetical protein, conserved; GO:0052106 (P): hypothetical protein, conserved	K12666	oligosaccharyltransferase complex subunit alpha (ribophorin I)	21	50	OG0001442	1	2	1	1	1	1	1	1	1	1	1	1	1	1	1	1	1	1	1	1	1	1	1	1	1	2	1	1	1	1	1	1	1	1	1	1	1	1	1	1	1	1
LmjF.23.1055	HIT domain containing protein	GO:0003824 (F): HIT domain containing protein, putative	K18759	enhancer of mRNA-decapping protein 1/2	29	6	OG0001443	1	1	1	1	1	1	1	1	1	1	2	1	1	1	1	1	1	1	1	1	1	1	1	1	1	1	1	1	1	1	1	1	1	1	2	1	1	1	1	1	1	1
LmjF.23.1025	hypothetical protein	missing	-	-	-	0	OG0001444	1	1	1	1	1	1	1	1	1	1	1	1	1	1	1	1	1	1	1	1	1	1	1	1	1	2	1	1	1	1	1	1	1	1	1	1	1	1	1	1	1	1
LmjF.23.1010	hypothetical protein	missing	K11292	transcription elongation factor SPT6	26	1	OG0001445	1	1	1	1	1	1	1	1	1	1	1	1	1	1	1	1	1	1	1	1	1	1	1	1	1	3	1	1	1	1	1	1	1	1	1	1	1	1	1	1	1	1
LmjF.36.6310	homocysteine S-methyltransferase	GO:0009086 (P): homocysteine S-methyltransferase, putative; GO:0005737 (C): homocysteine S-methyltransferase, putative; GO:0008270 (F): homocysteine S-methyltransferase, putative; GO:0047150 (F): homocysteine S-methyltransferase, putative	K21886	ArsR family transcriptional regulator, nickel/cobalt-responsive transcriptional repressor	0.23	7	OG0001446	1	1	1	1	1	1	1	1	1	1	1	1	1	1	1	1	1	1	1	1	1	1	1	1	1	1	1	1	1	1	1	2	1	2	1	1	1	1	1	1	1	1
LmjF.36.6210	Vps54-like protein	GO:0042147 (P): Vps54-like protein, putative; GO:0005739 (C): Vps54-like protein, putative	K20185	biogenesis of lysosome-related organelles complex 1 subunit 1	12	3	OG0001447	1	1	1	1	1	1	1	1	1	1	1	1	1	1	1	1	1	1	1	1	1	1	1	1	1	2	1	1	1	1	1	1	1	2	1	1	1	1	1	1	1	1
LmjF.16.0520	hypothetical protein	GO:0003700 (F): hypothetical protein, conserved	-	-	-	0	OG0001448	1	1	1	1	1	1	1	1	1	1	1	1	1	1	1	1	1	1	1	1	1	1	1	1	1	1	1	1	1	1	1	1	1	1	1	2	2	1	1	1	1	1
LmjF.34.3550	Programmed cell death protein 2 C-terminal putative domain containing protein	GO:0005737 (C): Programmed cell death protein 2, C-terminal putative domain containing protein, putative; GO:0005737 (C): Programmed cell death protein 2, C-terminal putative domain containing protein, putative; GO:0031981 (C): Programmed cell death protein 2, C-terminal putative domain containing protein, putative; GO:0097014 (C): Programmed cell death protein 2, C-terminal putative domain conta…	K11277	nucleophosmin 2	1.3	4	OG0001453	1	1	1	1	1	1	1	1	1	1	1	1	1	1	1	1	1	1	1	1	1	1	1	1	1	1	1	1	1	1	1	2	1	2	1	1	1	1	1	1	1	1
LmjF.34.3560	Ankyrin repeats 3 copies_/Ankyrin repeats many copies	GO:0005515 (F): Ankyrin repeats (3 copies)/Ankyrin repeats (many copies), putative	K08803	death-associated protein kinase [EC:2.7.11.1]	0.16	147	OG0001454	1	1	1	1	1	1	1	1	1	1	1	1	1	1	1	1	1	1	1	1	1	1	1	1	1	1	1	1	1	1	1	2	1	2	1	1	1	1	1	1	1	1
LmjF.34.3580	hypothetical protein	GO:0005737 (C): hypothetical protein, conserved	-	-	-	0	OG0001455	1	1	1	1	1	1	1	1	1	1	1	1	1	1	1	1	1	1	1	1	1	1	1	1	1	1	1	1	1	1	1	1	1	1	1	2	1	1	1	1	2	1
LmjF.18.0720	hypothetical protein	GO:0005634 (C): hypothetical protein, conserved; GO:0005737 (C): hypothetical protein, conserved	K20069	adaptin ear-binding coat-associated protein 1/2	3.1	7	OG0001456	1	1	1	1	1	1	1	1	1	1	1	1	1	1	1	1	1	1	1	1	1	1	1	1	1	2	1	1	1	1	1	1	1	1	1	1	1	1	1	1	1	1
LmjF.18.0730	dynein light chain Tctex-type	GO:0007017 (UniProtKB:Q15763): P; GO:0010608 (P): dynein light chain Tctex-type, putative; GO:0005737 (C): dynein light chain Tctex-type, putative; GO:0005868 (UniProtKB:Q15763): C; GO:0005930 (C): dynein light chain Tctex-type, putative; GO:0003777 (UniProtKB:Q15763): F	K23382	Simplexvirus envelope glycoprotein G	25	22	OG0001457	1	1	1	1	1	1	1	1	1	1	1	1	1	1	1	1	1	1	1	1	1	1	1	1	1	2	1	1	1	1	1	1	1	1	1	1	1	1	1	1	1	1
LmjF.15.0120	mitochondrial carrier protein	GO:0005739 (C): mitochondrial carrier protein, putative	K03454	solute carrier family 25, member 46	0.11	35	OG0001461	1	1	1	1	1	1	1	1	1	1	1	1	1	1	1	1	1	1	1	1	1	1	1	1	1	2	1	1	1	1	1	1	1	2	1	1	1	1	1	1	1	1
LmjF.15.0130	ATP-dependent RNA helicase	GO:0003676 (F): ATP-dependent RNA helicase, putative; GO:0005524 (F): ATP-dependent RNA helicase, putative	K03979	GTPase [EC:3.6.5.-]	21	71	OG0001462	1	2	1	1	1	1	1	1	1	1	1	1	1	1	1	1	1	1	1	1	1	1	1	1	1	1	1	1	1	1	1	1	1	2	1	1	1	1	1	1	1	1
LmjF.16.1140	WW domain containing protein	GO:0005515 (F): WW domain containing protein, putative	K05748	WAS protein family, member 2	0.59	33	OG0001464	1	2	1	1	1	1	1	1	1	1	1	1	1	1	1	1	1	1	1	1	1	1	1	1	1	2	1	1	1	1	1	1	1	1	1	1	1	1	1	1	1	1
LmjF.16.1200	cyclophilin 13	GO:0000413 (P): cyclophilin 13, putative; GO:0005737 (C): cyclophilin 13, putative; GO:0005930 (C): cyclophilin 13, putative; GO:0003755 (F): cyclophilin 13, putative	K00801	farnesyl-diphosphate farnesyltransferase [EC:2.5.1.21]	0.0031	21	OG0001465	1	1	1	1	1	1	1	1	1	1	1	1	1	1	1	1	1	1	1	1	1	1	1	1	1	3	1	1	1	1	1	1	1	1	1	1	1	1	1	1	1	1
LmjF.16.1290	diacylglycerol kinase	GO:0007205 (P): diacylglycerol kinase, putative; GO:0019395 (P): diacylglycerol kinase, putative; GO:0005739 (C): diacylglycerol kinase, putative; GO:0004143 (InterPro:IPR000756): F; GO:0004143 (F): diacylglycerol kinase, putative; GO:0016301 (F): diacylglycerol kinase, putative	K07029	diacylglycerol kinase (ATP) [EC:2.7.1.107]	0.0004	2	OG0001467	1	1	1	1	1	1	1	1	1	1	1	1	1	1	1	1	1	1	1	1	1	1	1	1	1	2	1	1	1	1	1	1	1	1	1	1	1	1	1	1	1	2
LmjF.33.0650	hypothetical protein	missing	K18723	nucleoporin GLE1	20	19	OG0001468	1	1	1	1	1	1	1	1	1	1	1	1	1	1	1	1	1	1	1	1	1	1	1	1	1	2	1	1	1	1	1	2	1	1	1	1	1	1	1	1	1	1
LmjF.33.2010	calpain protease-like protein	GO:0006508 (P): calpain protease-like protein; GO:0005622 (C): calpain protease-like protein; GO:0004198 (F): calpain protease-like protein	K10367	formin 1	9.9	29	OG0001469	1	1	1	1	1	1	1	1	1	1	1	1	1	1	1	1	1	1	1	1	1	2	1	1	1	1	1	1	1	1	1	1	1	2	1	1	1	1	1	1	1	1
LmjF.35.0320	serine palmitoyltransferase	GO:0009058 (P): serine palmitoyltransferase, putative; GO:0005783 (C): serine palmitoyltransferase, putative; GO:0030170 (F): serine palmitoyltransferase, putative	K00821	acetylornithine/N-succinyldiaminopimelate aminotransferase [EC:2.6.1.11 2.6.1.17]	26	17	OG0001474	1	1	1	1	1	1	1	1	1	1	1	1	1	1	1	1	1	1	1	1	1	1	1	1	1	1	1	1	1	1	1	2	1	1	1	1	1	2	1	1	1	1
LmjF.30.3260	Ankyrin repeats 3 copies	GO:0005930 (C): Ankyrin repeats (3 copies), putative; GO:0005515 (F): Ankyrin repeats (3 copies), putative	K21412	ankyrin repeat and LEM domain-containing protein 2	0.28	147	OG0001475	1	1	1	1	1	1	1	1	1	1	1	1	1	1	1	1	1	1	1	1	1	1	1	1	1	1	1	1	1	1	1	1	1	1	1	2	1	1	1	1	2	1
LmjF.30.3240	glutamyl-tRNA synthetase	GO:0006412 (P): glutamyl-tRNA synthetase, putative; GO:0006418 (P): glutamyl-tRNA synthetase, putative; GO:0006424 (P): glutamyl-tRNA synthetase, putative; GO:0043039 (P): glutamyl-tRNA synthetase, putative; GO:0005737 (C): glutamyl-tRNA synthetase, putative; GO:0005737 (C): glutamyl-tRNA synthetase, putative; GO:0097014 (C): glutamyl-tRNA synthetase, putative; GO:0000166 (F): glutamyl-tRNA synth…	K01894	glutamyl-Q tRNA(Asp) synthetase [EC:6.1.1.-]	2.9e-22	5	OG0001476	1	1	1	1	1	1	1	1	1	1	1	1	1	1	1	1	1	1	1	1	1	1	1	1	1	1	1	1	1	1	1	3	1	1	1	1	1	1	1	1	1	1
LmjF.07.0520	QA-SNARE protein putative	GO:0020016 (C): QA-SNARE protein putative	K06243	laminin, beta 2	3	21	OG0001477	1	2	1	1	1	1	1	1	1	1	1	1	1	1	1	1	1	1	1	1	1	1	1	1	1	1	1	1	1	1	1	1	1	2	1	1	1	1	1	1	1	1
LmjF.32.2240	methionyl-tRNA formyltransferase	GO:0009058 (P): methionyl-tRNA formyltransferase, putative; GO:0005739 (C): methionyl-tRNA formyltransferase, putative; GO:0020023 (C): methionyl-tRNA formyltransferase, putative; GO:0004479 (F): methionyl-tRNA formyltransferase, putative; GO:0016742 (F): methionyl-tRNA formyltransferase, putative	K01433	formyltetrahydrofolate deformylase [EC:3.5.1.10]	0.0012	8	OG0001478	1	1	1	1	1	1	1	1	1	1	1	1	1	1	1	1	1	1	1	1	1	1	1	1	1	1	1	1	1	1	1	2	1	1	2	1	1	1	1	1	1	1
LmjF.03.0200	delta-1-pyrroline-5-carboxylate dehydrogenase	GO:0008152 (P): delta-1-pyrroline-5-carboxylate dehydrogenase, putative; GO:0010133 (P): delta-1-pyrroline-5-carboxylate dehydrogenase, putative; GO:0055114 (P): delta-1-pyrroline-5-carboxylate dehydrogenase, putative; GO:0005654 (C): delta-1-pyrroline-5-carboxylate dehydrogenase, putative; GO:0005737 (C): delta-1-pyrroline-5-carboxylate dehydrogenase, putative; GO:0005739 (C): delta-1-pyrroline-…	K00147	glutamate-5-semialdehyde dehydrogenase [EC:1.2.1.41]	61	62	OG0001480	1	2	1	1	1	1	1	1	1	1	1	1	1	1	1	1	1	1	1	1	1	1	1	1	1	1	1	1	1	1	1	1	1	1	1	1	2	1	1	1	1	1
LmjF.24.2090	Kelch motif/Galactose oxidase central domain containing protein	GO:0005515 (F): Kelch motif/Galactose oxidase, central domain containing protein, putative	K10466	kelch-like protein 30	0.02	49	OG0001482	1	3	1	1	1	1	1	1	1	1	1	1	1	1	1	1	1	1	1	1	1	1	1	1	1	1	1	1	1	1	1	1	1	1	1	1	1	1	1	1	1	1
LmjF.23.0560	kinesin-C	GO:0000902 (P): kinesin-C; GO:0007018 (P): kinesin-C; GO:0043622 (P): kinesin-C; GO:0005871 (C): kinesin-C; GO:0005875 (InterPro:IPR001752): C; GO:0003774 (InterPro:IPR001752): F; GO:0003777 (F): kinesin-C; GO:0005524 (InterPro:IPR001752): F; GO:0005524 (F): kinesin-C; GO:0008017 (F): kinesin-C; GO:0008017 (F): kinesin-C; GO:0016887 (F): kinesin-C	K08834	myosin III [EC:2.7.11.1]	13	47	OG0001485	1	1	1	1	1	1	1	1	1	1	1	1	1	1	1	1	1	1	1	1	1	1	1	1	2	1	1	1	1	1	1	1	1	1	2	1	1	1	1	1	1	1
LmjF.33.1710	CAMK/CAMKL family protein kinase	GO:0006468 (P): CAMK/CAMKL family protein kinase, putative; GO:0004672 (F): CAMK/CAMKL family protein kinase, putative; GO:0005509 (F): CAMK/CAMKL family protein kinase, putative; GO:0005524 (F): CAMK/CAMKL family protein kinase, putative	K12751	myosin light chain 6	95	526	OG0001486	1	1	1	1	1	1	1	1	1	1	1	1	1	1	1	1	1	1	1	1	1	1	1	1	1	1	1	1	1	1	1	1	1	3	1	1	1	1	1	1	1	1
LmjF.33.1720	Tetratricopeptide repeat	GO:0005515 (F): Tetratricopeptide repeat, putative	K03354	anaphase-promoting complex subunit 7	0.36	49	OG0001487	1	1	1	1	1	1	1	1	1	1	1	1	1	1	1	1	1	1	1	1	1	1	1	1	1	1	1	1	1	1	1	1	1	3	1	1	1	1	1	1	1	1
LmjF.22.0980	F-box and WD40 domain containing protein	GO:0010494 (C): F-box and WD40 domain containing protein; GO:0005515 (F): F-box and WD40 domain containing protein	K13095	splicing factor 1	28	114	OG0001489	1	1	1	1	1	1	1	1	1	1	1	1	1	1	1	1	1	1	1	1	1	2	1	1	1	1	1	1	1	1	1	1	1	1	1	1	1	1	1	2	1	1
LmjF.24.0160	hypothetical protein	missing	-	-	-	0	OG0001491	1	1	1	1	1	1	1	1	1	1	2	1	1	1	1	1	1	1	1	1	2	1	1	1	1	1	1	1	1	1	1	1	1	1	1	1	1	1	1	1	1	1
LmjF.01.0380	Dyggve-Melchior-Clausen syndrome protein	GO:0005737 (C): Dyggve-Melchior-Clausen syndrome protein, putative	K18690	mevalonate-3-phosphate-5-kinase [EC:2.7.1.186]	0.0012	2	OG0001494	1	1	1	1	1	1	1	1	2	1	1	1	1	1	1	1	1	1	1	1	1	1	1	1	1	2	1	1	1	1	1	1	1	1	1	1	1	1	1	1	1	1
LmjF.08.1170	MRB1 complex subunit MRB3010	GO:0006396 (P): MRB1 complex subunit MRB3010; GO:1900864 (P): MRB1 complex subunit MRB3010; GO:0005739 (C): MRB1 complex subunit MRB3010; GO:0043234 (C): MRB1 complex subunit MRB3010; GO:0003729 (F): MRB1 complex subunit MRB3010	K18190	FAST kinase domain-containing protein 2	3.4e-09	1	OG0001495	1	1	1	1	1	1	1	1	1	1	1	1	1	1	1	1	1	1	1	1	1	1	1	1	1	1	1	1	1	1	1	2	1	1	1	2	1	1	1	1	1	1
LmjF.07.0010	Ubiquitin-like modifier-activating enzyme ATG7	GO:0008641 (F): Ubiquitin-like modifier-activating enzyme ATG7, putative	K00754	L-malate glycosyltransferase [EC:2.4.1.-]	35	19	OG0001497	1	1	1	1	1	1	1	1	1	1	1	1	1	1	1	1	1	1	1	1	1	1	1	1	1	1	1	1	1	1	1	1	1	1	1	1	1	2	1	1	1	1
LmjF.29.0040	hypothetical protein	missing	-	-	-	0	OG0001500	1	1	1	1	1	1	1	1	1	1	1	1	1	1	1	1	1	1	1	1	1	1	1	1	1	2	1	1	1	1	1	1	1	2	1	1	1	1	1	1	1	1
LmjF.30.3430	protein mkt1	GO:0006281 (InterPro:IPR006084): P; GO:0010608 (P): protein mkt1, putative; GO:0005737 (C): protein mkt1, putative; GO:0003729 (F): protein mkt1, putative	-	-	-	0	OG0001504	1	1	1	1	1	1	1	1	1	1	1	1	1	1	1	1	1	1	1	1	1	1	1	1	1	1	1	1	1	2	1	1	1	2	1	1	1	1	1	1	1	1
LmjF.30.3440	DNA ligase I	GO:0006281 (P): DNA ligase I, putative; GO:0006310 (P): DNA ligase I, putative; GO:0071897 (P): DNA ligase I, putative; GO:0005634 (C): DNA ligase I, putative; GO:0003677 (F): DNA ligase I, putative; GO:0003910 (F): DNA ligase I, putative; GO:0005524 (F): DNA ligase I, putative	K18951	DNA ligase [EC:6.5.1.1]	5.1e-20	5	OG0001505	1	1	1	1	1	1	1	1	1	1	1	1	1	1	1	1	1	1	1	1	1	1	1	1	1	1	1	1	1	1	1	2	1	2	1	1	1	1	1	1	1	1
LmjF.03.0980	eukaryotic translation initiation factor 2 subunit alpha	GO:0006413 (P): eukaryotic translation initiation factor 2 subunit alpha; GO:0009267 (P): eukaryotic translation initiation factor 2 subunit alpha; GO:0010608 (P): eukaryotic translation initiation factor 2 subunit alpha; GO:0005737 (C): eukaryotic translation initiation factor 2 subunit alpha NOT (ISO GeneDB:Tb927.3.2900): C; GO:0003676 (F): eukaryotic translation initiation factor 2 subunit alp…	K03709	DtxR family transcriptional regulator, Mn-dependent transcriptional regulator	19	8	OG0001506	1	1	1	1	1	1	1	1	1	1	1	1	1	1	1	1	1	1	1	1	1	1	1	1	1	3	1	1	1	1	1	1	1	1	1	1	1	1	1	1	1	1
LmjF.14.1360	inositol-3-phosphate synthase	GO:0006020 (P): inositol-3-phosphate synthase; GO:0006021 (P): inositol-3-phosphate synthase; GO:0008654 (P): inositol-3-phosphate synthase; GO:0004512 (F): inositol-3-phosphate synthase; GO:0004512 (F): inositol-3-phosphate synthase	K08851	TP53 regulating kinase and related kinases [EC:2.7.11.1]	0.0032	4	OG0001507	1	1	2	1	1	1	1	0	1	1	1	1	1	1	1	1	1	1	1	1	1	1	1	1	1	2	1	1	1	1	1	1	1	1	1	1	2	1	1	1	1	1
LmjF.07.0380	RAVE protein 1 C terminal	GO:0005737 (C): RAVE protein 1 C terminal, putative	K06666	general transcriptional corepressor TUP1	21	2	OG0001509	1	1	1	1	1	1	1	1	1	1	1	1	1	1	1	1	1	1	1	1	1	1	2	1	1	1	1	1	1	1	1	1	1	2	1	1	1	1	1	1	1	1
LmjF.19.0150	mitogen-activated protein kinase kinase kinase	GO:0006468 (P): mitogen-activated protein kinase kinase kinase, putative; GO:0005737 (C): mitogen-activated protein kinase kinase kinase, putative; GO:0004672 (F): mitogen-activated protein kinase kinase kinase, putative; GO:0005524 (F): mitogen-activated protein kinase kinase kinase, putative	K14151	rhoptry protein 16	0.0076	481	OG0001510	1	1	1	1	1	1	1	1	1	1	1	1	1	1	1	1	1	1	1	1	1	1	1	1	1	1	1	1	1	1	1	1	1	1	1	1	1	1	1	2	1	2
LmjF.08.0080	ATP-dependent DEAD/H RNA helicase	GO:0005634 (C): ATP-dependent DEAD/H RNA helicase, putative; GO:0003676 (F): ATP-dependent DEAD/H RNA helicase, putative; GO:0005524 (F): ATP-dependent DEAD/H RNA helicase, putative	K10285	F-box and leucine-rich repeat protein 19	9.3	82	OG0001511	1	1	1	1	1	1	1	1	1	1	1	1	1	1	1	1	1	1	1	1	1	1	1	1	1	1	1	1	1	1	1	2	1	2	1	1	1	1	1	1	1	1
LmjF.16.0040	2OG-Fe_II oxygenase superfamily	GO:0055114 (P): 2OG-Fe(II) oxygenase superfamily, putative; GO:0005506 (F): 2OG-Fe(II) oxygenase superfamily, putative; GO:0016491 (F): 2OG-Fe(II) oxygenase superfamily, putative; GO:0016705 (F): 2OG-Fe(II) oxygenase superfamily, putative; GO:0031418 (F): 2OG-Fe(II) oxygenase superfamily, putative	K00477	phytanoyl-CoA hydroxylase [EC:1.14.11.18]	0.00018	5	OG0001513	1	1	1	1	1	1	1	1	1	1	1	1	1	1	1	1	1	1	1	1	1	1	1	1	1	1	1	1	1	1	1	1	1	1	1	1	1	1	1	1	1	1
LmjF.34.0180	hypothetical protein	GO:0005737 (C): hypothetical protein, conserved	K07344	type IV secretion system protein TrbL	0.28	7	OG0001514	1	2	2	1	1	1	1	1	1	1	1	1	1	1	1	1	1	1	1	1	1	1	1	1	1	1	1	1	1	1	1	1	1	1	1	1	1	1	1	1	1	1
LmjF.15.0670	hypothetical protein	GO:0005634 (C): hypothetical protein, conserved	K13908	mucin-5B	28	2	OG0001515	1	1	1	1	1	1	1	1	1	1	1	1	1	1	1	1	1	1	1	1	1	1	1	1	1	1	1	1	1	1	1	1	1	1	1	2	1	1	1	1	2	1
LmjF.19.0180	mitogen-activated protein kinase 9	GO:0006468 (InterPro:IPR000719): P; GO:0006468 (P): mitogen-activated protein kinase 9, putative; GO:0005737 (C): mitogen-activated protein kinase 9, putative; GO:0004672 (F): mitogen-activated protein kinase 9, putative; GO:0004674 (InterPro:IPR008271): F; GO:0005524 (InterPro:IPR000719): F; GO:0005524 (F): mitogen-activated protein kinase 9, putative	K04672	anti-mullerian hormone receptor type-2 [EC:2.7.11.30]	26	484	OG0001516	1	1	1	1	1	1	1	1	1	1	1	1	1	1	1	1	1	1	1	1	1	1	1	1	1	1	2	1	1	1	1	2	1	1	1	1	1	1	1	1	1	1
LmjF.31.1610	diphthine synthase-like protein	GO:0008152 (P): diphthine synthase-like protein; GO:0017183 (P): diphthine synthase-like protein; GO:0005737 (C): diphthine synthase-like protein; GO:0031981 (C): diphthine synthase-like protein; GO:0097014 (C): diphthine synthase-like protein; GO:0004164 (F): diphthine synthase-like protein; GO:0008168 (F): diphthine synthase-like protein	K00595	precorrin-6Y C5,15-methyltransferase (decarboxylating) [EC:2.1.1.132]	0.0037	11	OG0001518	1	3	1	1	1	1	1	1	1	1	1	1	1	1	1	1	1	1	1	1	1	1	1	1	1	1	1	1	1	1	1	1	1	1	1	1	1	1	1	1	1	1
LmjF.06.0040	39S mitochondrial ribosomal protein L46	GO:0005737 (C): 39S mitochondrial ribosomal protein L46, putative; GO:0005762 (C): 39S mitochondrial ribosomal protein L46, putative	K17427	large subunit ribosomal protein L46	1.3e-41	1	OG0001519	1	1	1	1	1	1	1	1	1	1	1	1	1	1	1	1	1	1	1	1	1	1	1	2	1	1	1	1	1	1	1	1	1	1	1	1	1	1	1	1	1	1
LmjF.36.2640	hypothetical protein	GO:0005634 (C): hypothetical protein, conserved	K23801	nuclear mRNA export protein THP1	1.1e-17	1	OG0001527	1	1	1	1	1	1	1	1	1	1	1	1	1	1	1	1	1	1	1	1	1	1	1	1	1	1	1	1	1	1	1	2	1	1	1	1	1	1	1	1	1	1
LmjF.36.2650	methyltransferase domain containing protein	GO:0008152 (P): methyltransferase domain containing protein, putative; GO:0005634 (C): methyltransferase domain containing protein, putative; GO:0005737 (C): methyltransferase domain containing protein, putative; GO:0008168 (F): methyltransferase domain containing protein, putative	K13623	S-adenosylmethionine-diacylgycerolhomoserine-N-methlytransferase	0.17	23	OG0001528	1	1	1	1	1	1	1	1	1	1	1	1	1	1	1	1	1	1	1	1	1	1	1	1	1	1	1	1	1	1	1	2	1	1	1	1	1	1	1	1	1	1
LmjF.36.2660	dihydrolipoamide acetyltransferase precursor	GO:0000002 (P): dihydrolipoamide acetyltransferase precursor, putative; GO:0000910 (P): dihydrolipoamide acetyltransferase precursor, putative; GO:0008152 (P): dihydrolipoamide acetyltransferase precursor, putative; GO:0005739 (C): dihydrolipoamide acetyltransferase precursor, putative; GO:0005743 (C): dihydrolipoamide acetyltransferase precursor, putative; GO:0005759 (C): dihydrolipoamide acetyl…	K20777	exonuclease 3'-5' domain-containing protein 2 [EC:3.1.11.1]	3.9	10	OG0001529	1	1	1	1	1	1	1	1	1	1	1	1	1	1	1	1	1	1	1	1	1	1	1	1	1	1	1	1	1	1	1	2	1	1	1	1	1	1	1	1	1	1
LmjF.30.1330	ATP-binding cassette protein subfamily H member 3	GO:0005524 (F): ATP-binding cassette protein subfamily H, member 3, putative; GO:0016887 (F): ATP-binding cassette protein subfamily H, member 3, putative; GO:0042626 (F): ATP-binding cassette protein subfamily H, member 3, putative	K06948	30S ribosome assembly GTPase	1.5	360	OG0001536	1	1	1	1	1	1	1	1	1	1	1	1	1	1	1	1	1	1	1	1	1	1	1	1	1	1	1	1	1	1	1	1	1	2	1	1	1	1	1	1	1	1
LmjF.30.1720	hypothetical protein	missing	K10135	scotin	18	1	OG0001537	1	1	1	1	1	1	1	1	1	1	1	1	1	1	1	1	1	1	1	1	1	1	1	1	1	1	1	1	1	1	1	1	1	2	1	1	1	1	1	1	1	1
LmjF.30.1830	splicing factor 3a	GO:0005634 (C): splicing factor 3a, putative; GO:0005634 (C): splicing factor 3a, putative; GO:0003676 (F): splicing factor 3a, putative; GO:0008270 (F): splicing factor 3a, putative	K18042	serine/threonine/tyrosine-interacting protein	8	3	OG0001538	2	1	1	1	1	1	1	1	1	1	1	1	1	1	1	1	1	1	1	1	1	1	1	1	1	1	1	1	1	1	1	1	1	1	1	1	1	1	1	1	1	1
LmjF.30.1850	phosphatidylinositol kinase	GO:0046872 (F): phosphatidylinositol kinase, putative	K12480	Rab GTPase-binding effector protein 1	24	31	OG0001539	1	1	1	1	1	1	1	1	1	1	1	1	1	1	1	1	1	1	1	1	1	1	1	1	1	1	1	1	1	1	1	1	1	1	1	1	1	1	1	2	1	1
LmjF.22.0650	guide RNA associated protein GAP2	GO:0000963 (P): guide RNA associated protein, GAP2, putative; GO:0005739 (C): guide RNA associated protein, GAP2, putative; GO:0020023 (C): guide RNA associated protein, GAP2, putative; GO:0003729 (F): guide RNA associated protein, GAP2, putative	K03533	TorA specific chaperone	0.01	3	OG0001542	1	1	1	1	1	1	1	1	1	1	1	1	1	1	1	1	1	1	1	1	1	1	1	1	1	1	1	1	1	1	1	2	1	1	1	1	1	1	1	1	1	1
LmjF.22.0610	ubiquitin-conjugating enzyme-like protein	missing	K12173	BRCA1-A complex subunit BRE	0.0036	30	OG0001543	1	1	1	1	1	1	1	1	1	1	1	1	1	1	1	1	1	1	1	1	1	1	1	1	1	1	1	1	1	1	1	1	1	2	1	1	1	1	1	1	1	1
LmjF.04.0520	palmitoyl acyltransferase 1	GO:0006897 (P): palmitoyl acyltransferase 1, putative; GO:0018345 (P): palmitoyl acyltransferase 1, putative; GO:0016021 (C): palmitoyl acyltransferase 1, putative; GO:0005515 (F): palmitoyl acyltransferase 1, putative	K08803	death-associated protein kinase [EC:2.7.11.1]	41	150	OG0001547	1	1	1	1	1	1	1	1	2	1	1	1	1	1	1	1	1	1	1	1	1	1	1	1	1	1	1	1	1	1	1	1	1	1	1	1	1	1	1	1	1	1
LmjF.04.0490	hypothetical protein	GO:0005634 (C): hypothetical protein, conserved	K21864	voltage-dependent calcium channel	3.6	8	OG0001548	1	1	1	1	1	1	1	1	1	1	1	1	1	1	1	1	1	1	1	1	1	1	1	1	1	2	1	1	1	1	1	1	1	1	1	1	1	1	1	1	1	1
LmjF.04.0460	adenylosuccinate lyase	GO:0006188 (P): adenylosuccinate lyase, putative; GO:0009152 (P): adenylosuccinate lyase, putative; GO:0005654 (C): adenylosuccinate lyase, putative; GO:0005737 (C): adenylosuccinate lyase, putative; GO:0020015 (C): adenylosuccinate lyase, putative; GO:0003824 (F): adenylosuccinate lyase, putative; GO:0004018 (F): adenylosuccinate lyase, putative	K01744	aspartate ammonia-lyase [EC:4.3.1.1]	1.1e-06	7	OG0001549	1	1	1	1	1	1	1	1	1	1	1	1	1	1	1	1	1	1	1	1	1	1	1	1	1	2	1	1	1	1	1	1	1	1	1	1	1	1	1	1	1	1
LmjF.33.2210	hypothetical protein	missing	-	-	-	0	OG0001552	1	2	1	1	1	1	1	1	1	1	1	1	1	1	1	1	1	1	1	1	1	1	1	1	1	1	1	1	1	1	1	1	1	1	1	1	1	1	1	1	1	1
LmjF.33.2390	heat shock protein	GO:0006457 (P): heat shock protein, putative; GO:0006950 (P): heat shock protein, putative; GO:0005739 (C): heat shock protein, putative; GO:0020023 (C): heat shock protein, putative; GO:0005524 (F): heat shock protein, putative; GO:0051082 (F): heat shock protein, putative	K14306	nuclear pore complex protein Nup62	4.7	6	OG0001553	1	1	1	1	1	1	1	1	1	1	1	1	1	1	1	1	1	1	1	1	1	1	1	1	1	1	1	1	1	1	1	1	1	1	1	1	1	1	1	1	2	1
LmjF.35.3410	hypothetical protein	GO:0005737 (C): hypothetical protein, conserved; GO:0005739 (C): hypothetical protein, conserved; GO:0020023 (C): hypothetical protein, conserved	K04452	DNA damage-inducible transcript 3	83	2	OG0001554	1	1	1	1	1	1	1	1	1	1	1	1	1	1	1	1	1	1	1	1	1	1	1	1	1	1	1	1	1	1	1	1	1	2	1	1	1	1	1	1	1	1
LmjF.35.3360	Putative death-receptor fusion protein DUF2428	GO:0005654 (C): Putative death-receptor fusion protein (DUF2428), putative; GO:0005737 (C): Putative death-receptor fusion protein (DUF2428), putative; GO:0005488 (F): Putative death-receptor fusion protein (DUF2428), putative	K22969	glucose 1-dehydrogenase [EC:1.1.1.47]	0.0038	1	OG0001556	1	1	1	1	1	1	1	1	1	1	1	1	1	1	1	1	1	1	1	1	1	1	1	1	1	1	1	1	1	1	1	1	1	2	1	1	1	1	1	1	1	1
LmjF.35.3350	Tetrapyrrole Corrin/Porphyrin Methylases	GO:0008152 (P): Tetrapyrrole (Corrin/Porphyrin) Methylases, putative; GO:0005737 (C): Tetrapyrrole (Corrin/Porphyrin) Methylases, putative; GO:0005739 (C): Tetrapyrrole (Corrin/Porphyrin) Methylases, putative; GO:0008168 (F): Tetrapyrrole (Corrin/Porphyrin) Methylases, putative	K20047	actin cytoskeleton-regulatory complex protein PAN1	2.4	16	OG0001557	1	1	1	1	1	1	1	1	1	1	2	1	1	1	1	1	1	1	1	1	1	1	1	1	1	1	1	1	1	1	1	1	1	1	1	1	1	1	1	1	1	1
LmjF.35.3210	EF-hand domain pair	GO:0005634 (C): EF-hand domain pair, putative; GO:0005509 (F): EF-hand domain pair, putative	K07344	type IV secretion system protein TrbL	0.26	11	OG0001559	1	1	1	1	1	1	1	1	1	1	1	1	1	1	1	1	1	1	1	1	1	1	1	1	1	1	1	1	1	1	1	2	1	1	1	1	1	1	1	1	1	1
LmjF.35.2940	Leucine carboxyl methyltransferase/Cupin-like domain containing protein	GO:0006310 (P): Leucine carboxyl methyltransferase/Cupin-like domain containing protein, putative; GO:0032259 (P): Leucine carboxyl methyltransferase/Cupin-like domain containing protein, putative; GO:0005634 (C): Leucine carboxyl methyltransferase/Cupin-like domain containing protein, putative; GO:0003677 (F): Leucine carboxyl methyltransferase/Cupin-like domain containing protein, putative; GO:…	K10317	F-box protein 42	0.0012	17	OG0001560	1	1	1	1	1	1	1	1	1	1	1	1	1	1	1	1	1	1	1	1	1	1	1	1	1	1	1	1	1	1	1	1	1	2	1	1	1	1	1	1	1	1
LmjF.35.2640	hypothetical protein	GO:0001522 (P): hypothetical protein, conserved; GO:0009451 (P): hypothetical protein, conserved; GO:0003723 (F): hypothetical protein, conserved; GO:0009982 (F): hypothetical protein, conserved	K06176	tRNA pseudouridine13 synthase [EC:5.4.99.27]	1.1e-24	1	OG0001562	1	1	1	1	1	1	1	1	1	1	1	1	1	1	1	1	1	1	1	1	1	1	1	1	1	1	1	1	1	1	1	1	1	1	1	1	2	1	1	1	1	1
LmjF.35.2470	hypothetical protein	GO:0005634 (C): hypothetical protein, conserved	K04149	histamine receptor H1	23	18	OG0001565	1	1	1	1	1	1	1	1	1	1	2	1	1	1	1	1	1	1	1	1	1	1	1	1	1	1	1	1	1	1	1	1	1	1	1	1	1	1	1	1	1	1
LmjF.35.2370	hypothetical protein	GO:0005634 (C): hypothetical protein, conserved; GO:0005515 (F): hypothetical protein, conserved	K17451	[histone H3]-lysine27 N-trimethyltransferase EZH1 [EC:2.1.1.356]	0.0097	5	OG0001566	1	1	1	1	1	1	1	1	1	1	1	1	1	1	1	1	1	1	1	1	1	1	1	1	1	2	1	1	1	1	1	1	1	1	1	1	1	1	1	1	1	1
LmjF.19.0440	nucleosome assembly protein	GO:0006334 (P): nucleosome assembly protein, putative; GO:0005634 (C): nucleosome assembly protein, putative; GO:0005737 (C): nucleosome assembly protein, putative	K17583	nucleolar MIF4G domain-containing protein 1	20	43	OG0001567	1	1	1	1	1	1	1	1	1	1	1	1	1	1	1	1	1	1	1	1	1	1	1	1	1	1	1	1	1	1	1	1	1	2	1	1	1	1	1	1	1	1
LmjF.19.1020	tRNA pseudouridine synthase A-like protein	GO:0001522 (P): tRNA pseudouridine synthase A-like protein; GO:0009451 (P): tRNA pseudouridine synthase A-like protein; GO:0005763 (C): tRNA pseudouridine synthase A-like protein; GO:0003723 (F): tRNA pseudouridine synthase A-like protein; GO:0009982 (F): tRNA pseudouridine synthase A-like protein	K01855	tRNA pseudouridine38/39 synthase [EC:5.4.99.45]	3.7e-12	2	OG0001571	1	1	1	1	1	1	1	1	1	1	1	1	1	1	1	1	1	1	1	1	1	1	1	1	1	1	1	1	1	1	1	2	1	1	1	1	1	1	1	1	1	1
LmjF.19.1070	Diacylglycerol kinase catalytic domain containing protein	GO:0016301 (F): Diacylglycerol kinase catalytic domain containing protein, putative	K09881	acylglycerol kinase [EC:2.7.1.94]	12	5	OG0001572	1	1	1	1	1	1	1	1	1	1	1	1	1	1	1	1	1	1	1	1	1	1	1	1	1	1	1	1	1	1	1	2	1	1	1	1	1	1	1	1	1	1
LmjF.19.1390	TATA-box-binding protein	GO:0006352 (P): TATA-box-binding protein; GO:0005634 (C): TATA-box-binding protein; GO:0005654 (C): TATA-box-binding protein; GO:0005737 (C): TATA-box-binding protein; GO:0003677 (F): TATA-box-binding protein	K03120	transcription initiation factor TFIID TATA-box-binding protein	1.1e-35	1	OG0001574	1	1	1	1	1	1	1	1	1	1	1	1	1	1	1	1	1	1	1	1	1	1	1	1	1	1	1	1	1	1	1	2	1	1	1	1	1	1	1	1	1	1
LmjF.24.0750	hypothetical protein	GO:0036064 (C): hypothetical protein, conserved	K21473	peptidoglycan DL-endopeptidase RipA [EC:3.4.-.-]	0.17	30	OG0001577	1	2	1	1	1	1	1	1	1	1	1	1	1	1	1	1	1	1	1	1	1	1	1	1	1	1	1	1	1	1	1	1	1	1	1	1	1	1	1	1	1	1
LmjF.24.0810	phosphotransferase	GO:0006388 (P): phosphotransferase, putative; GO:0005634 (C): phosphotransferase, putative; GO:0016772 (F): phosphotransferase, putative	K07531	Rho family GTPase 1	15	10	OG0001578	1	1	1	1	1	1	1	1	1	1	1	1	1	1	1	1	1	1	1	1	1	1	1	1	1	1	1	1	1	1	1	1	1	1	1	1	1	1	1	1	2	1
LmjF.24.1120	hypothetical protein	missing	-	-	-	0	OG0001581	1	1	1	1	1	1	1	1	1	1	1	1	1	1	1	1	1	1	1	1	1	1	1	1	1	1	1	1	1	1	1	1	1	1	1	1	1	1	1	2	1	1
LmjF.24.1240	hypothetical protein	GO:0005737 (C): hypothetical protein, conserved; GO:0005739 (C): hypothetical protein, conserved; GO:0005762 (C): hypothetical protein, conserved; GO:0020023 (C): hypothetical protein, conserved; GO:0031981 (C): hypothetical protein, conserved; GO:0097014 (C): hypothetical protein, conserved	K01419	ATP-dependent HslUV protease, peptidase subunit HslV [EC:3.4.25.2]	0.0044	1	OG0001585	1	1	1	1	1	1	1	1	1	1	1	1	1	1	1	1	1	1	1	1	1	1	1	1	1	1	1	1	1	1	1	1	1	1	1	1	1	1	1	1	1	1
LmjF.36.4930	translation initiation factor 2 subunit	GO:0044237 (P): translation initiation factor 2 subunit, putative; GO:0044249 (P): translation initiation factor 2 subunit, putative	K03754	translation initiation factor eIF-2B subunit beta	7.1e-16	6	OG0001586	1	1	1	1	1	1	1	1	1	1	1	1	1	1	1	1	1	1	1	1	1	1	2	1	1	1	1	1	1	1	1	1	1	1	1	1	1	1	1	1	1	1
LmjF.36.4940	Uncharacterized protein family UPF0029	GO:0005515 (F): Uncharacterized protein family UPF0029, putative	K17551	neurabin	11	2	OG0001587	1	2	1	1	1	1	1	1	1	1	1	1	1	1	1	1	1	1	1	1	1	1	1	1	1	1	1	1	1	1	1	1	1	1	1	1	1	1	1	1	1	1
LmjF.36.4990	tubulin delta chain	GO:0016049 (P): tubulin delta chain; GO:0003924 (F): tubulin delta chain	K22222	tubulin-like protein CetZ	8.4e-09	7	OG0001588	1	1	1	1	1	1	1	1	1	1	1	1	1	1	1	1	1	1	1	1	1	1	1	1	1	1	1	1	1	1	1	1	1	1	1	1	1	1	1	1	1	2
LmjF.36.5040	hypothetical protein	missing	K03819	putative colanic acid biosynthesis acetyltransferase WcaB [EC:2.3.1.-]	0.58	29	OG0001589	1	1	1	1	1	1	1	1	1	1	1	1	1	1	1	1	1	1	1	1	1	1	1	1	1	1	1	1	1	1	1	1	1	2	1	1	1	1	1	1	1	1
LmjF.36.4800	hypothetical protein	missing	K00797	spermidine synthase [EC:2.5.1.16]	7.6e-14	1	OG0001590	1	2	1	1	1	1	1	1	1	1	1	1	1	1	1	1	1	1	1	1	1	1	1	1	1	1	1	1	1	1	1	1	1	1	1	1	1	1	1	1	1	1
LmjF.36.5230	hypothetical protein	GO:0005737 (C): hypothetical protein, conserved	K03959	NADH dehydrogenase (ubiquinone) 1 beta subcomplex subunit 3	0.0091	2	OG0001593	1	1	1	1	1	1	1	1	1	1	1	1	1	1	1	1	1	1	1	1	1	1	1	1	1	1	1	1	1	1	1	1	1	2	1	1	1	1	1	1	1	1
LmjF.35.4390	TAX-1	GO:0005737 (C): TAX-1; GO:0005930 (C): TAX-1; GO:0097014 (C): TAX-1; GO:0005515 (F): TAX-1	K03255	protein TIF31	9	6	OG0001595	1	1	1	1	1	1	1	1	1	1	1	1	1	1	1	1	1	1	1	1	1	1	1	1	1	1	1	1	1	1	1	1	1	2	1	1	1	1	1	1	1	1
LmjF.35.4790	membrane- trafficking protein	GO:0015031 (P): membrane- trafficking protein, putative; GO:0016021 (C): membrane- trafficking protein, putative	K03297	small multidrug resistance pump	38	16	OG0001597	1	2	1	1	1	1	1	1	1	1	1	1	1	1	1	1	1	1	1	1	1	1	1	1	1	1	1	1	1	1	1	1	1	1	1	1	1	1	1	1	1	1
LmjF.35.5270	WD domain G-beta repeat	GO:0036064 (C): WD domain, G-beta repeat, putative; GO:0005515 (F): WD domain, G-beta repeat, putative	K22869	WD repeat-containing protein 60	0.65	164	OG0001599	1	1	1	1	1	1	1	1	1	1	1	1	1	1	1	1	1	1	1	1	1	1	2	1	1	1	1	1	1	1	1	1	1	1	1	1	1	1	1	1	1	1
LmjF.35.5280	Present in the outer mitochondrial membrane proteome 5	GO:0005634 (C): Present in the outer mitochondrial membrane proteome 5; GO:0005741 (C): Present in the outer mitochondrial membrane proteome 5	-	-	-	0	OG0001600	1	1	1	1	1	1	1	1	1	1	1	1	1	1	1	1	1	1	1	1	1	1	2	1	1	1	1	1	1	1	1	1	1	1	1	1	1	1	1	1	1	1
LmjF.35.5320	SAC3/GANP/Nin1/mts3/eIF-3 p25 family	GO:0005634 (C): SAC3/GANP/Nin1/mts3/eIF-3 p25 family, putative	K09291	nucleoprotein TPR	5.6	37	OG0001601	1	2	1	1	1	1	1	1	1	1	1	1	1	1	1	1	1	1	1	1	1	1	1	1	1	1	1	1	1	1	1	1	1	1	1	1	1	1	1	1	1	1
LmjF.05.1100	methyltransferase domain containing protein	GO:0005654 (C): methyltransferase domain containing protein, putative; GO:0005737 (C): methyltransferase domain containing protein, putative; GO:0005930 (C): methyltransferase domain containing protein, putative	K12240	pyochelin synthetase	19	39	OG0001603	1	2	1	1	1	1	1	1	1	1	1	1	1	1	1	1	1	1	1	1	1	1	1	1	1	1	1	1	1	1	1	1	1	1	1	1	1	1	1	1	1	1
LmjF.05.1060	ATPase	GO:0005524 (F): ATPase, putative	K12071	conjugal transfer pilus assembly protein TraD	25	9	OG0001604	1	1	1	1	1	1	1	1	1	1	1	1	1	1	1	1	1	1	2	1	1	1	1	1	1	1	1	1	1	1	1	1	1	1	1	1	1	1	1	1	1	1
LmjF.05.0980	NADH-ubiquinone oxidoreductase mitochondrial	GO:0055114 (P): NADH-ubiquinone oxidoreductase, mitochondrial, putative; GO:0005739 (C): NADH-ubiquinone oxidoreductase, mitochondrial, putative; GO:0030964 (C): NADH-ubiquinone oxidoreductase, mitochondrial, putative; GO:0010181 (F): NADH-ubiquinone oxidoreductase, mitochondrial, putative; GO:0016651 (F): NADH-ubiquinone oxidoreductase, mitochondrial, putative; GO:0051287 (F): NADH-ubiquinone ox…	K05303	O-methyltransferase [EC:2.1.1.-]	0.01	11	OG0001606	1	1	1	1	1	1	1	1	1	1	1	1	1	1	1	1	1	1	1	1	1	1	1	1	1	1	1	1	1	1	1	2	1	1	1	1	1	1	1	1	1	1
LmjF.06.0550	hypothetical protein	missing	K19986	exocyst complex component 8	31	1	OG0001608	1	1	1	1	1	1	1	1	1	1	1	1	1	1	1	1	1	1	1	1	1	1	1	1	1	1	1	1	1	1	1	1	1	2	1	1	1	1	1	1	1	1
LmjF.06.0830	lipin	GO:0005737 (C): lipin, putative	K06781	cell adhesion molecule 1	2.3	5	OG0001609	1	2	1	1	1	1	1	1	1	1	1	1	1	1	1	1	1	1	1	1	1	1	1	1	1	1	1	1	1	1	1	1	1	1	1	1	1	1	1	1	1	1
LmjF.06.0980	Leucine Rich Repeat	GO:0005737 (C): Leucine Rich Repeat, putative; GO:0005515 (F): Leucine Rich Repeat, putative	K15082	DNA repair protein RAD7	0.43	126	OG0001610	1	1	1	1	1	1	1	1	1	1	1	1	1	1	1	1	1	1	1	1	1	1	1	1	1	1	1	1	1	1	2	1	1	1	1	1	1	1	1	1	1	1
LmjF.06.0990	hypothetical protein	GO:0005515 (F): hypothetical protein, conserved	K10143	E3 ubiquitin-protein ligase RFWD2 [EC:2.3.2.27]	1.2	45	OG0001611	1	2	1	1	1	1	1	1	1	1	1	1	1	1	1	1	1	1	1	1	1	1	1	1	1	1	1	1	1	1	1	1	1	1	1	1	1	1	1	1	1	1
LmjF.06.1000	SET domain containing protein	GO:0005515 (F): SET domain containing protein, putative	K24081	zinc finger MYND domain-containing protein 15	53	10	OG0001612	1	1	1	1	1	1	1	1	1	1	1	1	1	1	1	1	1	1	1	1	1	1	1	1	1	1	1	1	1	1	1	2	1	1	1	1	1	1	1	1	1	1
LmjF.06.1020	G-patch domain containing protein	GO:0005634 (C): G-patch domain containing protein, putative; GO:0003676 (F): G-patch domain containing protein, putative	K12841	calcium homeostasis endoplasmic reticulum protein	58	12	OG0001613	1	1	1	1	1	1	1	1	1	1	1	1	1	1	1	1	1	1	1	1	1	1	1	1	1	2	1	1	1	1	1	1	1	1	1	1	1	1	1	1	1	1
LmjF.35.0770	rRNA dimethyltransferase	GO:0000154 (P): rRNA dimethyltransferase, putative; GO:0005737 (C): rRNA dimethyltransferase, putative; GO:0000179 (F): rRNA dimethyltransferase, putative; GO:0008649 (F): rRNA dimethyltransferase, putative	K18534	MPBQ/MSBQ methyltransferase [EC:2.1.1.295]	0.0096	10	OG0001616	1	1	1	1	1	1	1	1	1	1	1	1	1	1	0	1	1	1	1	1	1	1	1	1	1	1	1	1	1	1	1	2	1	1	1	1	1	1	1	1	1	1
LmjF.32.1210	pentatricopeptide repeat domain containing protein	GO:0005737 (C): pentatricopeptide repeat domain containing protein, putative; GO:0005829 (C): pentatricopeptide repeat domain containing protein, putative; GO:0031981 (C): pentatricopeptide repeat domain containing protein, putative; GO:0097014 (C): pentatricopeptide repeat domain containing protein, putative	K02498	HemY protein	45	11	OG0001617	1	1	1	1	1	1	1	1	1	1	1	1	1	1	1	1	1	1	1	1	1	1	1	1	1	1	1	1	1	1	1	1	1	1	1	1	1	1	1	1	1	1
LmjF.09.1260	Bromodomain	GO:0005634 (C): Bromodomain, putative; GO:0005654 (C): Bromodomain, putative; GO:0005515 (F): Bromodomain, putative	K14149	dense granule protein 3	0.24	24	OG0001618	1	1	1	1	1	1	1	1	1	1	1	1	1	1	1	1	1	1	1	1	1	1	1	1	1	1	1	1	1	1	1	1	1	1	1	1	1	2	1	1	1	1
LmjF.32.1370	G5-interacting protein	GO:0005737 (C): G5-interacting protein, putative; GO:0016281 (C): G5-interacting protein, putative	K14007	protein transport protein SEC24	11	42	OG0001619	1	1	1	1	1	1	1	1	1	1	1	1	1	1	1	1	1	1	1	1	1	1	1	1	1	1	1	1	1	1	1	1	1	2	1	1	1	1	1	1	1	1
LmjF.28.0760	DNA repair protein	GO:0005524 (F): DNA repair protein, putative; GO:0046872 (F): DNA repair protein, putative	K15691	E3 ubiquitin-protein ligase RFWD3 [EC:2.3.2.27]	0.09	163	OG0001620	1	1	1	1	1	1	1	1	1	1	1	1	1	1	1	1	1	1	1	1	1	1	1	1	1	1	1	1	1	1	1	1	1	2	1	1	1	1	1	1	1	1
LmjF.28.0520	Aurora I-related kinase	GO:0000281 (P): Aurora I-related kinase; GO:0006468 (P): Aurora I-related kinase; GO:0007059 (P): Aurora I-related kinase; GO:0007088 (P): Aurora I-related kinase; GO:0043987 (P): Aurora I-related kinase; GO:0051225 (P): Aurora I-related kinase; GO:0005634 (C): Aurora I-related kinase; GO:0005819 (C): Aurora I-related kinase; GO:0032133 (C): Aurora I-related kinase; GO:0004672 (F): Aurora I-relat…	K17537	tyrosine-protein kinase SgK223 [EC:2.7.10.2]	0.11	497	OG0001622	1	1	1	1	1	1	1	1	1	1	1	1	1	1	1	1	1	1	1	1	1	1	1	1	1	1	1	1	1	1	1	1	1	1	1	1	2	1	1	1	1	1
LmjF.28.0410	hypothetical protein	GO:0005737 (C): hypothetical protein, conserved; GO:0003676 (F): hypothetical protein, conserved	K09237	tramtrack	4.2	4	OG0001625	1	1	1	1	1	1	1	1	1	1	1	1	1	1	1	1	1	1	1	1	1	1	1	1	1	1	1	1	1	1	1	1	1	1	1	1	1	1	1	1	1	1
LmjF.28.0270	phosphoadenosine phosphosulfate reductase-like protein	GO:0008152 (P): phosphoadenosine phosphosulfate reductase-like protein; GO:0005737 (C): phosphoadenosine phosphosulfate reductase-like protein; GO:0031981 (C): phosphoadenosine phosphosulfate reductase-like protein; GO:0097014 (C): phosphoadenosine phosphosulfate reductase-like protein; GO:0003824 (F): phosphoadenosine phosphosulfate reductase-like protein	K23170	UDP-N-acetyl-alpha-D-muramoyl-L-alanyl-L-glutamate epimerase [EC:5.1.1.23]	0.0045	11	OG0001628	1	1	1	1	1	1	1	1	1	1	1	1	1	1	1	1	1	1	1	1	1	1	1	1	1	1	1	1	1	1	1	1	1	2	1	1	1	1	1	1	1	1
LmjF.13.0590	hypothetical protein	missing	-	-	-	0	OG0001631	1	1	1	1	1	1	1	1	1	1	1	1	1	1	1	1	1	1	1	1	1	1	1	1	1	1	1	1	1	1	1	1	1	2	1	1	1	1	1	1	1	1
LmjF.13.0630	hypothetical protein	missing	-	-	-	0	OG0001632	1	1	1	1	1	1	1	1	1	1	1	1	1	1	1	1	1	1	1	1	1	1	1	1	1	1	1	1	1	1	1	1	1	1	1	1	1	1	1	1	1	2
LmjF.13.0640	hypothetical protein	GO:0005634 (C): hypothetical protein, conserved; GO:0036064 (C): hypothetical protein, conserved; GO:0005488 (F): hypothetical protein, conserved	K09239	human immunodeficiency virus type I enhancer-binding protein	19	47	OG0001633	1	1	1	1	1	1	1	1	1	1	1	1	1	2	1	1	1	1	1	1	1	1	1	1	1	1	1	1	1	1	1	1	1	1	1	1	1	1	1	1	1	1
LmjF.13.0790	hypothetical protein	missing	K06115	spectrin beta	18	5	OG0001634	1	1	1	1	1	1	1	1	1	1	1	1	1	1	1	1	1	1	1	1	1	1	1	1	1	1	1	1	1	1	1	2	1	1	1	1	1	1	1	1	1	1
LmjF.13.0900	hypothetical protein	GO:0005634 (C): hypothetical protein, conserved	K01790	dTDP-4-dehydrorhamnose 3,5-epimerase [EC:5.1.3.13]	19	1	OG0001635	1	1	1	1	1	1	1	1	1	1	1	1	1	1	1	1	1	1	1	1	1	1	1	1	1	1	1	1	1	1	1	1	1	2	1	1	1	1	1	1	1	1
LmjF.13.0930	glycosyltransferase family-like protein	GO:0005737 (C): glycosyltransferase family-like protein; GO:0031981 (C): glycosyltransferase family-like protein; GO:0097014 (C): glycosyltransferase family-like protein	K21236	Mimivirus procollagen lysyl hydroxylase and glycosyltransferase [EC:1.14.11.4 2.4.1.-]	1.7e-08	4	OG0001636	1	1	1	1	1	1	1	1	1	1	1	1	1	1	1	1	1	1	1	1	1	1	1	1	1	1	1	1	1	1	1	1	1	2	1	1	1	1	1	1	1	1
LmjF.13.0940	N_2 N_2_-dimethylguanosine tRNA methyltransferase	GO:0008033 (P): N(2), N(2)-dimethylguanosine tRNA methyltransferase, putative; GO:0005634 (C): N(2), N(2)-dimethylguanosine tRNA methyltransferase, putative; GO:0003723 (F): N(2), N(2)-dimethylguanosine tRNA methyltransferase, putative; GO:0004809 (F): N(2), N(2)-dimethylguanosine tRNA methyltransferase, putative	K09555	BCL2-associated athanogene 1	1.7	7	OG0001637	1	1	1	1	1	1	1	1	1	1	1	1	1	1	1	1	1	1	1	1	1	1	1	1	1	1	1	1	1	1	2	1	1	1	1	1	1	1	1	1	1	1
LmjF.13.1190	adenylosuccinate synthetase	GO:0006164 (P): adenylosuccinate synthetase, putative; GO:0010608 (P): adenylosuccinate synthetase, putative; GO:0005737 (C): adenylosuccinate synthetase, putative; GO:0020015 (C): adenylosuccinate synthetase, putative; GO:0097014 (C): adenylosuccinate synthetase, putative; GO:0004019 (F): adenylosuccinate synthetase, putative; GO:0005525 (F): adenylosuccinate synthetase, putative	K01939	adenylosuccinate synthase [EC:6.3.4.4]	1e-72	1	OG0001640	1	1	1	1	1	1	1	1	1	1	1	1	1	1	1	1	1	1	1	1	1	1	1	1	1	1	1	1	1	1	1	2	1	1	1	1	1	1	1	1	1	1
LmjF.34.1440	hypothetical protein	missing	K08878	breakpoint cluster region protein [EC:2.7.11.1]	0.22	2	OG0001641	1	1	1	1	1	1	1	1	1	1	1	1	1	1	1	1	1	1	1	1	1	1	1	1	1	2	1	1	1	1	1	1	1	1	1	1	1	1	1	1	1	1
LmjF.34.2020	Regulator of chromosome condensation RCC1 repeat	GO:0005938 (C): Regulator of chromosome condensation (RCC1) repeat, putative	K04130	muscarinic acetylcholine receptor M2	21	19	OG0001642	1	2	1	1	1	1	1	1	1	1	1	1	1	1	1	1	1	1	1	1	1	1	1	1	1	1	1	1	1	1	1	1	1	1	1	1	1	1	1	1	1	1
LmjF.34.2150	eukaryotic translation initiation factor 2-alpha kinase 2	GO:0006468 (InterPro:IPR000719): P; GO:0006468 (P): eukaryotic translation initiation factor 2-alpha kinase 2; GO:0010998 (P): eukaryotic translation initiation factor 2-alpha kinase 2; GO:0010999 (P): eukaryotic translation initiation factor 2-alpha kinase 2; GO:0005768 (C): eukaryotic translation initiation factor 2-alpha kinase 2; GO:0016021 (UniProtKB:Q9NIV1): C; GO:1990578 (C): eukaryotic tr…	K04600	cadherin EGF LAG seven-pass G-type receptor 1	22	475	OG0001645	1	2	1	1	1	1	1	1	1	1	1	1	1	1	1	1	1	1	1	1	1	1	1	1	1	1	1	1	1	1	1	1	1	1	1	1	1	1	1	1	1	1
LmjF.14.0140	histone acetyltransferase	GO:0006355 (P): histone acetyltransferase, putative; GO:0016573 (P): histone acetyltransferase, putative; GO:0005634 (C): histone acetyltransferase, putative; GO:0004402 (F): histone acetyltransferase, putative	K15697	RING finger protein 114 [EC:2.3.2.27]	0.28	10	OG0001650	1	1	1	1	1	1	1	1	1	1	1	1	1	1	1	1	1	1	1	1	1	1	1	1	1	1	1	1	1	1	1	2	1	1	1	1	1	1	1	1	1	1
LmjF.14.0190	Thioredoxin-like	GO:0010608 (P): Thioredoxin-like, putative; GO:0005654 (C): Thioredoxin-like, putative; GO:0005737 (C): Thioredoxin-like, putative; GO:0097014 (C): Thioredoxin-like, putative	K07152	protein SCO1	14	3	OG0001653	1	1	1	1	1	1	1	1	1	1	1	1	1	1	1	1	1	1	1	1	1	1	1	1	1	1	1	1	1	1	1	2	1	1	1	1	1	1	1	1	1	1
LmjF.14.0210	Domain of unknown function DUF4201	GO:0005737 (C): Domain of unknown function (DUF4201), putative; GO:0005930 (C): Domain of unknown function (DUF4201), putative; GO:0005515 (F): Domain of unknown function (DUF4201), putative	K19533	synaptonemal complex protein 1	13	21	OG0001654	1	1	1	1	1	1	1	1	1	1	1	1	1	1	1	1	1	1	1	1	1	1	1	1	1	1	1	1	1	1	1	2	1	1	1	1	1	1	1	1	1	1
LmjF.17.0910	acyltransferase	GO:0008152 (P): acyltransferase, putative; GO:0016746 (F): acyltransferase, putative	K05939	acyl-[acyl-carrier-protein]-phospholipid O-acyltransferase / long-chain-fatty-acid--[acyl-carrier-protein] ligase [EC:2.3.1.40 6.2.1.20]	0.0077	12	OG0001657	1	2	1	1	1	1	1	1	1	1	1	1	1	1	1	1	1	1	1	1	1	1	1	1	1	1	1	1	1	1	1	1	1	1	1	1	1	1	1	1	1	1
LmjF.17.0980	Mak10 subunit NatC N_alpha_-terminal acetyltransferase	GO:0005737 (C): Mak10 subunit, NatC N(alpha)-terminal acetyltransferase, putative	K20823	N-alpha-acetyltransferase 35, NatC auxiliary subunit	4e-68	1	OG0001658	1	1	1	1	1	1	1	1	1	1	1	1	1	1	1	1	1	1	1	1	1	1	1	1	1	1	1	1	1	1	1	1	1	1	1	1	1	1	1	2	1	1
LmjF.25.2400	Arv1-like family	GO:0005737 (C): Arv1-like family, putative	K07778	two-component system, NarL family, sensor histidine kinase DesK [EC:2.7.13.3]	6.6	5	OG0001662	1	1	1	1	1	1	1	1	1	1	1	1	1	1	1	1	1	1	1	1	1	1	1	1	1	1	1	1	1	1	1	1	1	2	1	1	1	1	1	1	1	1
LmjF.13.0430	Flagellar radial spoke protein 4/6	GO:0001534 (UniProtKB:Q01656): C; GO:0005930 (C): Flagellar radial spoke protein 4/6; GO:0031514 (C): Flagellar radial spoke protein 4/6	K10500	zinc finger and BTB domain-containing protein 17	28	35	OG0001665	1	1	1	1	1	1	1	1	1	1	1	1	1	1	1	1	1	1	1	1	1	1	1	1	1	1	1	1	1	1	1	1	1	1	1	1	1	1	1	1	2	1
LmjF.32.2010	hypothetical protein	GO:0005737 (C): hypothetical protein, conserved; GO:0005930 (C): hypothetical protein, conserved	-	-	-	0	OG0001666	1	1	1	1	1	1	1	1	1	1	1	1	1	1	1	1	1	1	1	1	1	1	1	1	1	2	1	1	1	1	1	1	1	1	1	1	1	1	1	1	1	1
LmjF.32.1710	hypothetical protein	GO:0005737 (C): hypothetical protein, conserved	K15333	tRNA guanosine-2'-O-methyltransferase [EC:2.1.1.34]	0.02	6	OG0001667	1	2	1	1	1	1	1	1	1	1	1	1	1	1	1	1	1	1	1	1	1	1	1	1	1	1	1	1	1	1	1	1	1	1	1	1	1	1	1	1	1	1
LmjF.21.1110	hypothetical protein	GO:0005515 (F): hypothetical protein, conserved	K23326	cyclin K	15	8	OG0001671	1	2	1	1	1	1	1	1	1	1	1	1	1	1	1	1	1	1	1	1	1	1	1	1	1	1	1	1	1	1	1	1	1	1	1	1	1	1	1	1	1	1
LmjF.21.1190	DNA repair and recombination helicase protein PIF6	GO:0000723 (P): DNA repair and recombination helicase protein PIF6, putative; GO:0000723 (P): DNA repair and recombination helicase protein PIF6, putative; GO:0006281 (P): DNA repair and recombination helicase protein PIF6, putative; GO:0006310 (P): DNA repair and recombination helicase protein PIF6, putative; GO:0051276 (P): DNA repair and recombination helicase protein PIF6, putative; GO:000563…	K04748	nitric oxide reductase NorQ protein	0.21	26	OG0001672	1	1	1	1	1	1	1	1	1	1	1	1	1	1	1	1	1	1	1	1	1	1	1	1	2	1	1	1	1	1	1	1	1	1	1	1	1	1	1	1	1	1
LmjF.21.1010	epsilon tubulin	GO:0005737 (C): epsilon tubulin, putative; GO:0003924 (F): epsilon tubulin, putative	K03531	cell division protein FtsZ	0.0067	8	OG0001673	1	1	1	1	1	1	1	1	1	1	1	1	1	1	1	1	1	1	1	1	1	1	1	1	1	1	1	1	1	1	1	2	1	1	1	1	1	1	1	1	1	1
LmjF.21.1340	ATP synthase	GO:0015991 (P): ATP synthase, putative; GO:0000221 (C): ATP synthase, putative; GO:0005737 (C): ATP synthase, putative; GO:0020022 (C): ATP synthase, putative; GO:0005488 (F): ATP synthase, putative; GO:0046961 (F): ATP synthase, putative	K15042	importin subunit alpha-6/7	0.0014	3	OG0001675	1	1	1	1	1	1	1	1	1	1	1	1	1	1	1	1	1	1	1	1	1	1	1	1	1	1	1	1	1	1	1	2	1	1	1	1	1	1	1	1	1	1
LmjF.21.1552	ATP-dependent RNA helicase SUB2	GO:0016071 (P): ATP-dependent RNA helicase SUB2, putative; GO:0005634 (C): ATP-dependent RNA helicase SUB2, putative; GO:0005654 (C): ATP-dependent RNA helicase SUB2, putative; GO:0000993 (F): ATP-dependent RNA helicase SUB2, putative NOT (ISO GeneDB:TcCLB.508319.40): F; GO:0003676 (F): ATP-dependent RNA helicase SUB2, putative; GO:0003729 (F): ATP-dependent RNA helicase SUB2, putative; GO:000552…	K16918	acetoin utilization transport system permease protein	0.0056	74	OG0001677	1	1	1	1	1	1	1	1	1	1	1	1	1	1	1	1	1	1	1	1	1	1	1	1	1	1	1	1	1	1	1	2	1	1	1	1	1	1	1	1	1	1
LmjF.21.1680	pumillio protein 3	GO:0010608 (P): pumillio protein 3, putative; GO:0003723 (F): pumillio protein 3, putative; GO:0003729 (F): pumillio protein 3, putative; GO:0005488 (F): pumillio protein 3, putative	K08325	NADP-dependent alcohol dehydrogenase [EC:1.1.-.-]	0.0096	8	OG0001679	1	1	1	1	1	1	1	1	1	1	1	1	1	1	1	1	1	1	1	1	1	1	1	1	1	2	1	1	1	1	1	1	1	1	1	1	1	1	1	1	1	1
LmjF.32.2360	hypothetical protein	missing	K17710	pentatricopeptide repeat domain-containing protein 1	0.0005	1	OG0001683	1	1	1	1	1	1	1	1	1	1	1	1	1	1	1	1	1	1	1	1	1	1	1	1	1	1	1	1	1	1	1	1	1	1	1	1	1	1	1	1	1	2
LmjF.32.2510	hypothetical protein	GO:0005634 (C): hypothetical protein, conserved; GO:0005654 (C): hypothetical protein, conserved; GO:0005737 (C): hypothetical protein, conserved	K14960	COMPASS component SPP1	16	1	OG0001684	1	1	1	1	1	1	1	1	1	1	1	1	1	1	1	1	1	1	1	1	1	1	1	1	1	2	1	1	1	1	1	1	1	1	1	1	1	1	1	1	1	1
LmjF.32.2560	GPI transamidase component Tta1	GO:0005635 (C): GPI transamidase component Tta1, putative; GO:0005737 (C): GPI transamidase component Tta1, putative; GO:0005783 (C): GPI transamidase component Tta1, putative; GO:0016021 (C): GPI transamidase component Tta1, putative; GO:0042765 (C): GPI transamidase component Tta1, putative; GO:0003923 (F): GPI transamidase component Tta1, putative	K08884	serine/threonine protein kinase, bacterial [EC:2.7.11.1]	34	2	OG0001685	1	1	1	1	1	1	1	1	1	1	1	1	1	1	1	1	1	1	1	1	1	1	1	1	1	1	1	1	1	1	1	1	1	1	1	1	1	1	1	2	1	1
LmjF.32.2630	superoxide dismutase	GO:0006801 (P): superoxide dismutase, putative; GO:0055114 (P): superoxide dismutase, putative; GO:0005739 (C): superoxide dismutase, putative; GO:0020023 (C): superoxide dismutase, putative; GO:0004784 (F): superoxide dismutase, putative; GO:0046872 (F): superoxide dismutase, putative	K04564	superoxide dismutase, Fe-Mn family [EC:1.15.1.1]	7.9e-73	1	OG0001686	1	1	1	1	1	1	1	1	1	1	1	1	2	1	1	1	1	1	1	1	1	1	1	1	1	1	1	1	1	1	1	1	1	1	1	1	1	1	1	1	1	1
LmjF.32.2820	proteasome regulatory non-ATP-ase subunit	GO:0006511 (P): proteasome regulatory non-ATP-ase subunit, putative; GO:0005654 (C): proteasome regulatory non-ATP-ase subunit, putative; GO:0005737 (C): proteasome regulatory non-ATP-ase subunit, putative; GO:0005838 (C): proteasome regulatory non-ATP-ase subunit, putative	K06110	exocyst complex component 3	18	6	OG0001687	1	1	1	1	1	1	1	1	1	1	1	1	1	1	1	1	1	1	1	1	1	1	1	1	1	1	1	1	1	1	1	1	1	1	1	1	2	1	1	1	1	1
LmjF.32.2850	CS domain/TPR repeat/Tetratricopeptide repeat	GO:0005737 (C): CS domain/TPR repeat/Tetratricopeptide repeat, putative; GO:0005515 (F): CS domain/TPR repeat/Tetratricopeptide repeat, putative	K08010	neutrophil cytosolic factor 2	15	58	OG0001688	1	2	1	1	1	1	1	1	1	1	1	1	1	1	1	1	1	1	1	1	1	1	1	1	1	1	1	1	1	1	1	1	1	1	1	1	1	1	1	1	1	1
LmjF.32.2900	outer dynein arm docking complex	GO:0070286 (P): outer dynein arm docking complex, putative; GO:0005858 (C): outer dynein arm docking complex, putative; GO:0005930 (C): outer dynein arm docking complex, putative	K10352	myosin heavy chain	1	9	OG0001689	1	1	1	1	1	1	1	1	1	1	1	1	1	1	1	1	1	1	1	1	1	1	1	1	1	1	1	1	1	1	1	1	1	2	1	1	1	1	1	1	1	1
LmjF.32.2910	ubiquitin hydrolase	GO:0016579 (P): ubiquitin hydrolase, putative; GO:0005737 (C): ubiquitin hydrolase, putative; GO:0004843 (F): ubiquitin hydrolase, putative; GO:0036459 (F): ubiquitin hydrolase, putative	K12571	PAB-dependent poly(A)-specific ribonuclease subunit 2 [EC:3.1.13.4]	1.9e-06	40	OG0001690	1	1	1	1	1	1	1	1	1	1	1	1	1	1	1	1	1	1	1	1	1	1	1	1	1	1	1	1	1	1	1	1	1	1	2	1	1	1	1	1	1	1
LmjF.32.2960	DNA replication licensing factor MCM7	GO:0006270 (P): DNA replication licensing factor MCM7, putative; GO:0006270 (P): DNA replication licensing factor MCM7, putative; GO:0044786 (P): DNA replication licensing factor MCM7, putative; GO:0005634 (C): DNA replication licensing factor MCM7, putative; GO:0005654 (C): DNA replication licensing factor MCM7, putative; GO:0005737 (C): DNA replication licensing factor MCM7, putative; GO:004255…	K07933	Rab-like protein 3	12	18	OG0001691	1	1	1	1	1	1	1	1	1	1	1	1	1	1	1	1	1	1	1	1	1	1	1	1	1	1	1	2	1	1	1	1	1	1	1	1	1	1	1	1	1	1
LmjF.26.1730	STE/STE11 serine/threonine-protein kinase	GO:0006355 (P): STE/STE11 serine/threonine-protein kinase, putative; GO:0006468 (P): STE/STE11 serine/threonine-protein kinase, putative; GO:0004672 (F): STE/STE11 serine/threonine-protein kinase, putative; GO:0005524 (F): STE/STE11 serine/threonine-protein kinase, putative	K14986	two-component system, LuxR family, sensor kinase FixL [EC:2.7.13.3]	49	504	OG0001692	1	1	1	1	1	1	1	1	1	1	1	1	1	1	1	1	1	1	1	1	1	1	1	1	1	1	1	1	1	1	1	1	1	2	1	1	1	1	1	1	1	1
LmjF.36.6040	COG conserved oligomeric Golgi complex component COG2/Domain of unknown function DUF3510	missing	K20289	conserved oligomeric Golgi complex subunit 2	1e-115	1	OG0001694	1	1	1	1	1	1	1	1	1	1	1	1	1	1	1	1	1	1	1	1	1	1	1	1	1	2	1	1	1	1	1	1	1	1	1	1	1	1	1	1	1	1
LmjF.36.5900	choline/ethanolamine phosphotransferase	GO:0006646 (P): choline/ethanolamine phosphotransferase, putative; GO:0008654 (P): choline/ethanolamine phosphotransferase, putative; GO:0005635 (C): choline/ethanolamine phosphotransferase, putative; GO:0005783 (C): choline/ethanolamine phosphotransferase, putative; GO:0016020 (C): choline/ethanolamine phosphotransferase, putative; GO:0004142 (F): choline/ethanolamine phosphotransferase, putativ…	K01992	ABC-2 type transport system permease protein	7.5	14	OG0001695	1	1	1	1	1	1	1	1	1	1	1	1	1	1	1	1	1	1	1	1	1	2	1	1	1	1	1	1	1	1	1	1	1	1	1	1	1	1	1	1	1	1
LmjF.36.5780	Gcd10p family	GO:0010608 (P): Gcd10p family, putative; GO:0030488 (P): Gcd10p family, putative; GO:0005643 (C): Gcd10p family, putative; GO:0031515 (C): Gcd10p family, putative	K07442	tRNA (adenine57-N1/adenine58-N1)-methyltransferase catalytic subunit [EC:2.1.1.219 2.1.1.220]	6.7e-11	2	OG0001697	1	1	1	1	1	1	1	1	1	1	1	1	1	1	1	1	1	1	1	1	1	1	1	1	1	1	1	1	1	1	1	2	1	1	1	1	1	1	1	1	1	1
LmjF.36.5750	pseudouridine synthase TruD	GO:0001522 (P): pseudouridine synthase TruD, putative; GO:0009451 (P): pseudouridine synthase TruD, putative; GO:0005634 (C): pseudouridine synthase TruD, putative; GO:0003723 (F): pseudouridine synthase TruD, putative; GO:0009982 (F): pseudouridine synthase TruD, putative	K19998	sec1 family domain-containing protein 1	0.00054	2	OG0001698	1	1	1	1	1	1	1	1	1	1	1	1	1	1	1	1	1	1	1	1	1	1	1	1	1	1	1	1	1	1	1	1	1	1	1	1	2	1	1	1	1	1
LmjF.33.1320	hypothetical protein	GO:0005737 (C): hypothetical protein, conserved	K18354	vancomycin resistance protein VanK	0.0094	1	OG0001700	1	1	1	1	1	1	1	1	1	1	1	1	1	1	1	1	1	1	1	1	1	1	1	1	1	1	1	1	1	1	1	1	1	1	1	1	1	1	1	1	1	1
LmjF.33.1300	ABC transporter	GO:0005737 (C): ABC transporter, putative	K04367	proto-oncogene serine/threonine-protein kinase mos [EC:2.7.11.1]	19	11	OG0001701	1	1	1	1	1	1	1	1	1	1	1	1	1	1	1	1	1	1	1	1	1	1	1	1	1	1	1	1	1	1	1	1	1	1	1	1	1	1	1	1	1	1
LmjF.33.1150	pumilio protein 6	GO:0010608 (P): pumilio protein 6, putative; GO:0005737 (C): pumilio protein 6, putative; GO:0003723 (F): pumilio protein 6, putative; GO:0003729 (F): pumilio protein 6, putative; GO:0005488 (F): pumilio protein 6, putative	K12741	heterogeneous nuclear ribonucleoprotein A1/A3	0.29	9	OG0001702	1	1	1	1	1	1	1	1	1	1	1	1	1	1	1	1	1	0	1	1	1	1	1	1	1	2	1	1	1	1	1	1	1	1	1	1	1	1	1	1	2	1
LmjF.33.0940	hypothetical protein	missing	K05727	dedicator of cytokinesis protein 3	7.9	29	OG0001704	1	1	1	1	1	1	1	1	1	1	1	1	1	1	1	1	1	1	1	1	1	1	1	1	1	2	1	1	1	1	1	1	1	1	1	1	1	1	1	1	1	1
LmjF.10.0780	WD domain G-beta repeat	GO:0036064 (C): WD domain, G-beta repeat, putative; GO:0097014 (C): WD domain, G-beta repeat, putative; GO:0005515 (F): WD domain, G-beta repeat, putative	K20670	drosomycin	0.5	192	OG0001707	1	2	1	1	1	1	1	1	1	1	1	1	1	1	1	1	1	1	1	1	1	1	1	1	1	1	1	1	1	1	1	1	1	1	1	1	1	1	1	1	1	1
LmjF.34.3500	ruvb-like 1 DNA helicase	GO:0005654 (C): ruvb-like 1 DNA helicase, putative; GO:0005737 (C): ruvb-like 1 DNA helicase, putative; GO:0031981 (C): ruvb-like 1 DNA helicase, putative; GO:0097014 (C): ruvb-like 1 DNA helicase, putative; GO:0003678 (F): ruvb-like 1 DNA helicase, putative; GO:0005524 (F): ruvb-like 1 DNA helicase, putative	K03581	exodeoxyribonuclease V alpha subunit [EC:3.1.11.5]	0.47	74	OG0001708	1	1	1	1	1	1	1	1	1	1	1	1	1	1	1	1	1	1	1	1	1	1	1	1	1	2	1	1	1	1	1	1	1	1	1	1	1	1	1	1	1	1
LmjF.26.0250	hypothetical protein	GO:0005488 (F): hypothetical protein, conserved	K06901	adenine/guanine/hypoxanthine permease	19	2	OG0001711	1	1	1	1	1	1	1	1	1	1	1	1	1	1	1	1	1	1	1	1	1	1	1	1	1	1	1	1	1	1	1	1	1	1	1	1	1	1	1	2	1	1
LmjF.11.0240	proteasome alpha 7 subunit	GO:0006511 (P): proteasome alpha 7 subunit, putative; GO:0051603 (P): proteasome alpha 7 subunit, putative; GO:0005654 (C): proteasome alpha 7 subunit, putative; GO:0005737 (C): proteasome alpha 7 subunit, putative; GO:0005839 (C): proteasome alpha 7 subunit, putative; GO:0019773 (C): proteasome alpha 7 subunit, putative; GO:0004175 (F): proteasome alpha 7 subunit, putative; GO:0004298 (F): prote…	K02171	BlaI family transcriptional regulator, penicillinase repressor	14	21	OG0001716	1	1	1	1	1	1	1	2	1	1	1	1	1	1	1	1	1	1	1	1	1	1	1	1	1	1	1	1	1	1	1	1	1	1	1	1	1	1	1	1	1	1
LmjF.11.0140	cell cycle sequence binding phosphoprotein RBP45	GO:0010608 (P): cell cycle sequence binding phosphoprotein (RBP45), putative; GO:0005737 (C): cell cycle sequence binding phosphoprotein (RBP45), putative; GO:0003729 (F): cell cycle sequence binding phosphoprotein (RBP45), putative; GO:0051219 (GB:AAU29548): F	-	-	-	0	OG0001720	1	1	1	1	1	1	1	1	1	1	1	1	1	1	1	1	1	1	1	1	1	1	1	1	1	1	1	1	1	1	1	1	1	2	1	1	1	1	1	1	1	1
LmjF.21.0150	CAMK/CAMKL pseudokinase	GO:0006468 (P): CAMK/CAMKL pseudokinase, putative; GO:0036064 (C): CAMK/CAMKL pseudokinase, putative; GO:0004672 (F): CAMK/CAMKL pseudokinase, putative; GO:0005524 (F): CAMK/CAMKL pseudokinase, putative	K08825	dual specificity tyrosine-phosphorylation-regulated kinase 1 [EC:2.7.12.1]	85	338	OG0001725	1	1	1	1	1	1	1	1	1	1	1	1	1	1	1	1	1	1	1	1	1	1	1	1	1	1	1	1	1	1	1	2	1	1	1	1	1	1	1	1	1	1
LmjF.21.0120	cysteine peptidase Clan CA family C2	GO:0006508 (InterPro:IPR001300): P; GO:0006508 (P): cysteine peptidase, Clan CA, family C2, putative; GO:0005622 (C): cysteine peptidase, Clan CA, family C2, putative; GO:0005930 (C): cysteine peptidase, Clan CA, family C2, putative; GO:0004198 (InterPro:IPR001300): F; GO:0004198 (F): cysteine peptidase, Clan CA, family C2, putative	K08060	MHC class II transactivator [EC:2.7.11.1]	0.0075	41	OG0001726	1	1	1	1	1	1	1	1	2	1	1	1	1	1	1	1	1	1	1	1	1	1	1	1	1	1	1	1	1	1	1	1	1	1	1	1	1	1	1	1	1	1
LmjF.05.0930	ubiquitin-conjugating enzyme E2	missing	K11756	chromatin structure-remodeling complex subunit RSC1/2	22	73	OG0001727	1	1	1	1	1	1	1	1	1	1	1	1	1	1	1	1	1	1	1	1	1	1	1	1	1	1	1	1	1	1	1	2	1	1	1	1	1	1	1	1	1	1
LmjF.05.0750	Flavodoxin/Radical SAM superfamily/Wyosine base formation	GO:0005737 (C): Flavodoxin/Radical SAM superfamily/Wyosine base formation, putative; GO:0003824 (F): Flavodoxin/Radical SAM superfamily/Wyosine base formation, putative; GO:0010181 (F): Flavodoxin/Radical SAM superfamily/Wyosine base formation, putative; GO:0051536 (F): Flavodoxin/Radical SAM superfamily/Wyosine base formation, putative	K13242	nitric-oxide synthase, endothelial [EC:1.14.13.39]	21	14	OG0001730	1	1	1	1	1	1	1	1	1	1	1	1	1	1	1	1	1	1	1	1	1	1	1	1	1	1	1	1	1	1	1	1	1	1	1	1	2	1	1	1	1	1
LmjF.05.0590	ATP-dependent RNA helicase	GO:0005634 (C): ATP-dependent RNA helicase, putative; GO:0005654 (C): ATP-dependent RNA helicase, putative; GO:0003676 (F): ATP-dependent RNA helicase, putative; GO:0005524 (F): ATP-dependent RNA helicase, putative	K14832	ribosome biogenesis protein MAK21	8.5	86	OG0001732	1	1	1	1	1	1	1	1	1	1	1	1	1	1	1	1	1	1	1	1	1	1	1	1	1	1	1	1	1	1	1	1	1	2	1	1	1	1	1	1	1	1
LmjF.05.0560	hypothetical protein	missing	K10707	vesicle-associated membrane protein-associated protein B	49	2	OG0001733	1	1	1	1	1	1	1	1	2	1	1	1	1	1	1	1	1	1	1	1	1	1	1	1	1	1	1	1	1	1	1	1	1	1	1	1	1	1	1	1	1	1
LmjF.27.2360	hypothetical protein	GO:0005634 (C): hypothetical protein, conserved	K00953	FAD synthetase [EC:2.7.7.2]	42	1	OG0001734	1	1	1	1	1	1	1	1	1	1	1	1	1	1	1	1	1	1	1	1	1	1	1	1	1	1	1	1	1	1	1	1	1	1	2	1	1	1	1	1	1	1
LmjF.20.1600	hypothetical protein	GO:0005515 (F): hypothetical protein, conserved	K10260	F-box and WD-40 domain protein 7	0.16	74	OG0001737	1	1	1	1	1	1	1	1	1	1	1	1	1	1	1	1	1	1	1	1	1	1	1	1	1	1	1	1	1	1	1	1	1	2	1	1	1	1	1	1	1	1
LmjF.14.1450	Vacuolar 14 Fab1-binding region/Vacuolar protein 14 C-terminal Fig4p binding	GO:0005737 (C): Vacuolar 14 Fab1-binding region/Vacuolar protein 14 C-terminal Fig4p binding, putative; GO:0005488 (F): Vacuolar 14 Fab1-binding region/Vacuolar protein 14 C-terminal Fig4p binding, putative	K16578	CLIP-associating protein 1/2	94	4	OG0001738	1	2	1	1	1	1	1	1	1	1	1	1	1	1	1	1	1	1	1	1	1	1	1	1	1	1	1	1	1	1	1	1	1	1	1	1	1	1	1	1	1	1
LmjF.14.1490	synaptojanin N-terminal domain	GO:0042578 (F): synaptojanin (N-terminal domain), putative	K21798	phosphatidylinositol 4-phosphatase [EC:3.1.3.-]	1.2e-10	4	OG0001739	1	1	1	1	1	1	1	1	1	1	1	1	1	1	1	1	1	1	1	1	1	1	1	1	1	1	1	1	1	1	1	1	1	1	1	1	2	1	1	1	1	1
LmjF.23.1220	T-complex protein 1 gamma subunit	GO:0006457 (P): T-complex protein 1, gamma subunit, putative; GO:0005737 (C): T-complex protein 1, gamma subunit, putative; GO:0005524 (F): T-complex protein 1, gamma subunit, putative; GO:0051082 (F): T-complex protein 1, gamma subunit, putative	K02423	flagellar protein FliT	0.58	17	OG0001740	1	1	1	1	1	1	1	1	1	1	1	1	1	1	1	1	1	1	1	1	1	1	1	1	1	1	1	1	1	1	1	1	1	1	1	1	2	1	1	1	1	1
LmjF.23.1240	hypothetical protein	GO:0005762 (C): hypothetical protein, conserved	K07344	type IV secretion system protein TrbL	0.32	4	OG0001741	1	1	1	1	1	1	1	1	1	1	2	1	1	1	1	1	1	1	1	1	1	1	1	1	1	1	1	1	1	1	1	1	1	1	1	1	1	1	1	1	1	1
LmjF.23.1260	Rapamycin-insensitive companion of TOR2	GO:0038203 (P): Rapamycin-insensitive companion of TOR2; GO:0005488 (F): Rapamycin-insensitive companion of TOR2	K07203	serine/threonine-protein kinase mTOR [EC:2.7.11.1]	0.0076	4	OG0001742	1	2	1	1	1	1	1	1	1	1	1	1	1	1	1	1	1	1	1	1	1	1	1	1	1	1	1	1	1	1	1	1	1	1	1	1	1	1	1	1	1	1
LmjF.23.1470	hypothetical protein	missing	K10592	E3 ubiquitin-protein ligase HUWE1 [EC:2.3.2.26]	4.1	78	OG0001746	1	1	1	1	1	1	1	1	1	1	1	1	1	1	1	1	1	1	1	1	1	1	1	1	1	1	1	1	1	1	1	1	1	2	1	1	1	1	1	1	1	1
LmjF.23.1480	alanine racemase	GO:0005737 (C): alanine racemase, putative; GO:0005829 (C): alanine racemase, putative; GO:0031981 (C): alanine racemase, putative; GO:0097014 (C): alanine racemase, putative; GO:0008784 (F): alanine racemase, putative; GO:0030170 (F): alanine racemase, putative	K18425	3-hydroxy-D-aspartate aldolase [EC:4.1.3.41]	2.5e-06	2	OG0001747	1	1	1	1	1	1	1	1	1	1	1	1	1	1	1	1	1	1	1	1	1	1	1	1	1	1	1	1	1	1	1	1	1	2	1	1	1	1	1	1	1	1
LmjF.28.2040	DPCD protein family	GO:0005737 (C): DPCD protein family, putative	K20800	protein DPCD	2.5e-70	1	OG0001748	1	1	1	1	1	1	1	1	1	1	1	1	1	1	1	1	1	1	1	1	1	1	1	1	1	1	1	1	1	1	1	1	1	2	1	1	1	1	1	1	1	1
LmjF.24.1560	hypothetical protein	missing	K20237	protein NUD1	0.03	28	OG0001749	1	1	1	1	1	1	1	1	1	1	1	1	1	1	1	1	1	1	1	1	1	1	1	1	1	1	1	1	1	1	1	1	1	1	1	1	1	1	1	1	1	1
LmjF.10.0210	nucleolar protein 56	GO:0006364 (UniProtKB:NOP56_YEAST): P; GO:0005634 (C): nucleolar protein 56, putative; GO:0005654 (C): nucleolar protein 56, putative; GO:0031428 (UniProtKB:NOP56_YEAST): C; GO:0032040 (UniProtKB:NOP56_YEAST): C	K12844	U4/U6 small nuclear ribonucleoprotein PRP31	1.6e-51	3	OG0001759	1	1	1	1	1	1	1	1	1	1	1	1	1	1	1	1	1	1	1	1	1	1	1	1	1	1	1	1	1	1	1	1	1	1	1	1	1	1	1	1	2	1
LmjF.10.0110	WD-repeat containing protein	GO:0005515 (F): WD-repeat containing protein	K15200	general transcription factor 3C polypeptide 2	1.4	153	OG0001760	1	1	1	1	1	1	1	1	1	1	1	1	1	1	1	1	1	1	1	1	1	1	1	1	1	1	1	1	1	1	1	1	1	1	1	1	1	1	1	1	1	1
LmjF.12.1310	FAM91 N-terminus/FAM91 C-terminus	GO:0005737 (C): FAM91 N-terminus/FAM91 C-terminus, putative	-	-	-	0	OG0001761	1	1	1	1	1	1	1	1	1	1	1	1	1	1	1	1	1	1	1	1	1	1	1	1	1	2	1	1	1	1	1	1	1	1	1	1	1	1	1	1	1	1
LmjF.12.1270	arginine N-methyltransferase-like protein	GO:0006479 (P): arginine N-methyltransferase-like protein; GO:0019919 (P): arginine N-methyltransferase-like protein; GO:0005737 (C): arginine N-methyltransferase-like protein; GO:0008168 (F): arginine N-methyltransferase-like protein; GO:0016273 (F): arginine N-methyltransferase-like protein; GO:0016274 (F): arginine N-methyltransferase-like protein	K14292	trimethylguanosine synthase [EC:2.1.1.-]	26	123	OG0001762	1	1	1	1	1	1	1	1	1	1	1	1	1	1	1	1	1	1	1	1	1	1	1	1	1	1	1	1	1	1	1	1	1	2	1	1	1	1	1	1	1	1
LmjF.20.0790	tubulin-tyrosine ligase	GO:0006464 (P): tubulin-tyrosine ligase, putative	K16609	tubulin--tyrosine ligase-like protein 12	3.8e-14	13	OG0001763	1	2	1	1	1	1	1	1	1	1	1	1	1	1	1	1	1	1	1	1	1	1	1	1	1	1	1	1	1	1	1	1	1	1	1	1	1	1	1	1	1	1
LmjF.20.0920	AATF protein	GO:0005634 (C): AATF protein, putative; GO:0005634 (C): AATF protein, putative	K18646	acidic leucine-rich nuclear phosphoprotein 32 family member A/C/D	0.7	4	OG0001766	1	1	1	1	1	1	1	1	1	1	1	1	1	1	1	1	1	1	1	1	1	1	1	1	1	1	1	1	1	1	1	1	1	2	1	1	1	1	1	1	1	1
LmjF.20.0980	hypothetical protein	missing	-	-	-	0	OG0001769	1	1	1	1	1	1	1	1	1	1	1	1	1	1	1	1	1	1	1	1	1	1	1	1	1	1	1	1	1	1	1	1	1	1	2	1	1	1	1	1	1	1
LmjF.36.0440	hypothetical protein	missing	K01326	pancreatic elastase I [EC:3.4.21.36]	19	1	OG0001771	1	1	1	1	1	1	1	1	1	1	1	1	1	1	1	1	1	1	1	1	1	1	1	1	1	1	1	1	1	1	1	1	1	1	1	1	2	1	1	1	1	1
LmjF.36.0130	PUB domain containing protein	GO:0005654 (C): PUB domain containing protein, putative	K10968	alpha 1,3-mannosyltransferase [EC:2.4.1.-]	16	153	OG0001772	1	1	1	1	1	1	1	1	1	1	1	1	1	1	1	1	1	1	1	1	1	1	1	1	1	1	1	1	1	1	1	2	1	1	1	1	1	1	1	1	1	1
LmjF.36.0120	cap guanine-N7 methyltransferase	GO:0006370 (InterPro:IPR004971): P; GO:0009452 (P): cap guanine-N7 methyltransferase; GO:0008168 (InterPro:IPR001601): F	K03183	demethylmenaquinone methyltransferase / 2-methoxy-6-polyprenyl-1,4-benzoquinol methylase [EC:2.1.1.163 2.1.1.201]	86	6	OG0001773	1	1	1	1	1	1	1	1	1	1	1	1	1	1	1	1	1	1	1	1	1	1	1	1	1	1	1	1	1	1	1	2	1	1	1	1	1	1	1	1	1	1
LmjF.36.0100	DNA damage repair protein	GO:0006281 (P): DNA damage repair protein, putative; GO:0005654 (C): DNA damage repair protein, putative; GO:0005737 (C): DNA damage repair protein, putative	K14161	protein ImuB	1.1e-18	8	OG0001774	1	1	1	1	1	1	1	1	1	1	1	1	1	1	1	1	1	1	1	1	1	1	1	1	1	1	1	1	1	1	1	2	1	1	1	1	1	1	1	1	1	1
LmjF.36.0080	leucine carboxyl methyltransferase	GO:0032259 (P): leucine carboxyl methyltransferase, putative; GO:0008168 (F): leucine carboxyl methyltransferase, putative	K16038	N-methyltransferase [EC:2.1.1.-]	0.00017	3	OG0001775	1	1	1	1	1	1	1	1	1	1	1	1	1	1	1	1	1	1	1	1	1	1	1	1	1	1	1	1	1	1	1	2	1	1	1	1	1	1	1	1	1	1
LmjF.36.1690	Peptidase M76 family	GO:0005737 (C): Peptidase M76 family, putative; GO:0004222 (F): Peptidase M76 family, putative	K18156	mitochondrial inner membrane protease ATP23 [EC:3.4.24.-]	6.1e-56	1	OG0001778	1	1	1	1	1	1	1	1	1	1	1	1	1	1	1	1	1	1	1	1	1	1	1	1	1	1	1	1	1	1	1	2	1	1	1	1	1	1	1	1	1	1
LmjF.36.1660	tRNA pseudouridine synthase A	GO:0001522 (P): tRNA pseudouridine synthase A, putative; GO:0009451 (P): tRNA pseudouridine synthase A, putative; GO:0005739 (C): tRNA pseudouridine synthase A, putative; GO:0005762 (C): tRNA pseudouridine synthase A, putative; GO:0020023 (C): tRNA pseudouridine synthase A, putative; GO:0003723 (F): tRNA pseudouridine synthase A, putative; GO:0009982 (F): tRNA pseudouridine synthase A, putative	K21067	Rho GTPase-activating protein 44	46	8	OG0001779	1	1	1	1	1	1	1	1	1	1	1	1	1	1	1	1	1	1	1	1	1	1	1	1	1	1	1	1	1	1	1	2	1	1	1	1	1	1	1	1	1	1
LmjF.36.1650	proteasome subunit beta type-5	GO:0051603 (P): proteasome subunit beta type-5, putative; GO:0005839 (C): proteasome subunit beta type-5, putative; GO:0004298 (F): proteasome subunit beta type-5, putative	K02731	20S proteasome subunit alpha 4 [EC:3.4.25.1]	2.8e-06	19	OG0001780	1	1	1	1	1	1	1	1	1	1	1	1	1	1	1	1	1	1	1	1	1	1	1	1	1	1	1	1	1	1	1	2	1	1	1	1	1	1	1	1	1	1
LmjF.25.1410	DNA polymerase delta subunit 2	GO:0006260 (P): DNA polymerase delta subunit 2, putative; GO:0003677 (F): DNA polymerase delta subunit 2, putative; GO:0003887 (F): DNA polymerase delta subunit 2, putative	K02323	DNA polymerase II small subunit [EC:2.7.7.7]	0.02	3	OG0001782	1	1	1	1	1	1	1	1	1	1	1	1	1	1	1	1	1	1	1	1	1	1	1	1	1	2	1	1	1	1	1	1	1	1	1	1	1	1	1	1	1	1
LmjF.25.1400	Surp module	GO:0006396 (P): Surp module, putative; GO:0005634 (C): Surp module, putative; GO:0005654 (C): Surp module, putative; GO:0003723 (F): Surp module, putative	K19450	EBV envelope glycoprotein GP350	23	6	OG0001783	1	2	1	1	1	1	1	1	1	1	1	1	1	1	1	1	1	1	1	1	1	1	1	1	1	1	1	1	1	1	1	1	1	1	1	1	1	1	1	1	1	1
LmjF.25.1280	Cullin family/Cullin protein neddylation domain containing protein	GO:0006511 (P): Cullin family/Cullin protein neddylation domain containing protein, putative; GO:0005634 (C): Cullin family/Cullin protein neddylation domain containing protein, putative; GO:0036064 (C): Cullin family/Cullin protein neddylation domain containing protein, putative; GO:0031625 (F): Cullin family/Cullin protein neddylation domain containing protein, putative	K14310	nuclear pore complex protein Nup205	0.00038	7	OG0001786	1	1	1	1	1	1	1	1	1	1	1	1	1	1	1	1	1	1	1	1	1	1	1	1	1	2	1	1	1	1	1	1	1	1	1	1	1	1	1	1	1	1
LmjF.02.0110	exportin-T	GO:0005634 (UniProtKB:O43592): C; GO:0005654 (C): exportin-T, putative; GO:0005737 (C): exportin-T, putative; GO:0000049 (UniProtKB:O43592): F; GO:0005488 (F): exportin-T, putative	K20222	importin-5	1.1e-07	4	OG0001790	1	1	1	1	1	1	1	1	1	1	1	1	1	1	1	1	1	1	1	1	1	1	1	1	1	1	1	1	1	1	2	1	1	1	1	1	1	1	1	1	1	1
LmjF.11.1180	60Kd inner membrane protein	GO:0005739 (C): 60Kd inner membrane protein, putative; GO:0016021 (C): 60Kd inner membrane protein, putative; GO:0020023 (C): 60Kd inner membrane protein, putative; GO:0032977 (F): 60Kd inner membrane protein, putative	K03217	YidC/Oxa1 family membrane protein insertase	2.1e-27	2	OG0001791	1	1	1	1	1	1	1	1	1	1	1	1	1	1	1	1	1	1	1	1	1	1	1	1	1	1	1	1	1	1	1	1	1	2	1	1	1	1	1	1	1	1
LmjF.34.3790	hypothetical protein	GO:0005515 (F): hypothetical protein, conserved	K14548	U3 small nucleolar RNA-associated protein 4	0.77	49	OG0001795	1	1	1	1	1	1	1	1	1	1	1	1	1	1	1	1	1	1	1	1	1	1	1	1	1	1	1	1	1	1	1	1	1	1	1	1	2	1	1	1	1	1
LmjF.32.3020	50S ribosome-binding GTPase	GO:0005762 (C): 50S ribosome-binding GTPase, putative; GO:0005525 (F): 50S ribosome-binding GTPase, putative	K04759	ferrous iron transport protein B	42	20	OG0001797	1	1	1	1	1	1	1	1	1	1	1	1	1	1	1	1	1	1	1	1	1	1	1	1	1	1	1	1	1	1	1	2	1	1	1	1	1	1	1	1	1	1
LmjF.32.3060	hypothetical protein	missing	K19410	inner nuclear membrane protein Man1	34	2	OG0001798	1	1	1	1	1	1	1	1	1	1	1	1	1	1	1	1	1	1	1	1	1	1	1	1	1	1	1	1	1	1	1	1	1	2	1	1	1	1	1	1	1	1
LmjF.32.3070	MIZ/SP-RING zinc finger	GO:0005737 (C): MIZ/SP-RING zinc finger, putative; GO:0008270 (F): MIZ/SP-RING zinc finger, putative	K03175	TNF receptor-associated factor 6 [EC:2.3.2.27]	0.12	13	OG0001799	1	1	1	1	1	1	1	1	1	1	1	1	1	1	1	1	1	1	1	1	1	1	1	1	1	1	1	1	1	1	1	2	1	1	1	1	1	1	1	1	1	1
LmjF.32.3190	Golgi transport complex subunit 5	GO:0006891 (P): Golgi transport complex subunit 5, putative; GO:0017119 (C): Golgi transport complex subunit 5, putative	K05802	potassium-dependent mechanosensitive channel	21	13	OG0001801	1	1	1	1	1	1	1	1	1	1	1	1	1	1	1	1	1	1	1	1	1	1	1	1	1	1	1	1	1	1	1	1	1	1	1	1	2	1	1	1	1	1
LmjF.36.3440	Charged multivesicular body protein 3	GO:0007034 (P): Charged multivesicular body protein 3, putative; GO:0005737 (C): Charged multivesicular body protein 3, putative	K19693	AraC family transcriptional regulator, chitin signaling transcriptional activator	14	38	OG0001803	1	1	1	1	1	1	1	1	1	1	1	1	1	1	1	1	1	1	1	1	1	1	1	1	1	2	1	1	1	1	1	1	1	1	1	1	1	1	1	1	1	1
LmjF.35.0070	prohibitin	GO:0070129 (P): prohibitin, putative; GO:0005737 (C): prohibitin, putative	K02109	F-type H+-transporting ATPase subunit b	0.0011	7	OG0001806	1	1	1	1	1	1	1	1	1	1	1	1	1	1	1	1	1	1	1	1	1	1	1	1	1	1	1	1	1	1	1	2	1	1	1	1	1	1	1	1	1	1
LmjF.35.0060	hypothetical protein	missing	K10405	kinesin family member C1	3.3e+02	32	OG0001807	1	1	1	1	1	1	1	1	1	1	1	1	1	1	1	1	1	1	1	1	1	1	1	1	1	1	1	1	1	1	1	2	1	1	1	1	1	1	1	1	1	1
LmjF.29.1330	Aurora kinase 2	GO:0006468 (InterPro:IPR000719): P; GO:0006468 (P): Aurora kinase 2, putative; GO:0004672 (F): Aurora kinase 2, putative; GO:0004674 (InterPro:IPR008271): F; GO:0005524 (InterPro:IPR000719): F; GO:0005524 (F): Aurora kinase 2, putative	K08959	casein kinase 1, delta [EC:2.7.11.1]	0.45	492	OG0001809	1	1	1	2	1	1	1	1	1	1	1	1	1	1	1	1	1	1	1	1	1	1	1	1	1	1	1	1	1	1	1	1	1	1	1	1	1	1	1	1	1	1
LmjF.30.0050	MATH domain containing protein	GO:0005737 (C): MATH domain containing protein, putative; GO:0005515 (F): MATH domain containing protein, putative	K08202	MFS transporter, OCT family, solute carrier family 22 (organic cation transporter), member 4/5	17	214	OG0001810	1	2	1	1	1	1	1	1	1	1	1	1	1	1	1	1	1	1	1	1	1	1	1	1	1	1	1	1	1	1	1	1	1	1	1	1	1	1	1	1	1	1
LmjF.30.0120	alkyldihydroxyacetonephosphate synthase	GO:0008611 (P): alkyldihydroxyacetonephosphate synthase; GO:0055114 (P): alkyldihydroxyacetonephosphate synthase; GO:0020015 (C): alkyldihydroxyacetonephosphate synthase; GO:0020015 (C): alkyldihydroxyacetonephosphate synthase; GO:0003824 (F): alkyldihydroxyacetonephosphate synthase; GO:0008609 (F): alkyldihydroxyacetonephosphate synthase; GO:0016491 (F): alkyldihydroxyacetonephosphate synthase; …	K00116	malate dehydrogenase (quinone) [EC:1.1.5.4]	17	22	OG0001811	1	1	1	1	1	1	1	1	1	1	1	1	1	1	1	1	1	1	1	1	1	1	1	1	1	1	1	1	1	1	1	1	1	2	1	1	1	1	1	1	1	1
LmjF.30.0170	Rubisco LSMT substrate-binding	missing	K00592	[ribulose-bisphosphate carboxylase]/[fructose-bisphosphate aldolase]-lysine N-methyltransferase [EC:2.1.1.127 2.1.1.259]	4.3e-20	3	OG0001813	1	2	1	1	1	1	1	1	1	1	1	1	1	1	1	1	1	1	1	1	1	1	1	1	1	1	1	1	1	1	1	1	1	1	1	1	1	1	1	1	1	1
LmjF.30.0200	hypothetical protein	GO:0005737 (C): hypothetical protein, conserved	K07376	cGMP-dependent protein kinase 1 [EC:2.7.11.12]	11	7	OG0001814	1	1	1	1	1	1	1	1	1	1	1	1	1	1	1	1	1	1	1	1	1	1	1	1	1	1	1	1	1	1	1	1	1	2	1	1	1	1	1	1	1	1
LmjF.33.0070	hypothetical protein	GO:0097542 (C): hypothetical protein, conserved; GO:0005488 (F): hypothetical protein, conserved	K16803	cytoskeleton-associated protein 5	52	7	OG0001817	1	1	1	1	1	1	1	1	1	1	1	1	1	1	1	1	1	1	1	1	1	1	1	1	1	1	1	1	1	1	1	1	1	1	1	1	1	1	1	1	1	2
LmjF.33.0110	hypothetical protein	missing	K21445	helvolic acid biosynthesis cytochrome P450 monooxygenase	11	1	OG0001818	1	1	1	1	1	1	1	1	1	1	1	1	1	1	1	1	1	1	1	1	1	1	1	1	1	2	1	1	1	1	1	1	1	1	1	1	1	1	1	1	1	1
LmjF.26.0490	DNA polymerase sigma-like protein	GO:0005634 (C): DNA polymerase sigma-like protein	K00984	streptomycin 3"-adenylyltransferase [EC:2.7.7.47]"	12	11	OG0001819	1	2	1	1	1	1	1	1	1	1	1	1	1	1	1	1	1	1	1	1	1	1	1	1	1	1	1	1	1	1	1	1	1	1	1	1	1	1	1	1	1	1
LmjF.26.0580	Protein of unknown function DUF525	missing	K10290	F-box protein 3	1e-09	2	OG0001820	1	1	1	1	1	1	1	1	1	1	1	1	1	1	1	1	1	1	1	1	1	1	1	1	1	1	1	1	1	1	1	1	1	1	1	1	1	2	1	1	1	1
LmjF.09.1220	AAA family ATPase	GO:0005634 (C): AAA family ATPase, putative; GO:0005524 (F): AAA family ATPase, putative	K02584	Nif-specific regulatory protein	0.7	105	OG0001824	1	1	1	1	1	1	1	1	1	1	1	1	1	1	1	1	1	1	1	1	1	1	1	1	1	1	1	1	1	1	1	1	1	1	1	1	1	2	1	1	1	1
LmjF.09.1410	SET domain containing protein	GO:0005515 (F): SET domain containing protein, putative	K11428	[histone H4]-lysine20 N-methyltransferase SETD8 [EC:2.1.1.361]	18	7	OG0001825	1	1	1	1	1	1	1	1	1	1	1	1	1	1	1	1	1	1	1	1	1	1	1	1	1	1	1	1	1	1	1	1	1	1	2	1	1	1	1	1	1	1
LmjF.09.1520	hypothetical protein	GO:0005515 (F): hypothetical protein, conserved; GO:0005515 (F): hypothetical protein, conserved	K15068	protein DIA2	0.63	41	OG0001826	1	1	1	1	1	1	1	1	1	1	1	1	1	1	1	1	2	1	1	1	1	1	1	1	1	1	1	1	1	1	1	1	1	1	1	1	1	1	1	1	1	1
LmjF.36.3950	hypothetical protein	missing	K11985	TRAF-interacting protein [EC:2.3.2.27]	37	24	OG0001829	1	1	1	1	1	1	1	1	1	1	1	1	1	1	1	1	1	1	1	1	1	1	1	1	1	2	1	1	1	1	1	1	1	1	1	1	1	1	1	1	1	1
LmjF.36.3930	telomerase reverse transcriptase	GO:0006278 (P): telomerase reverse transcriptase, putative; GO:0007004 (P): telomerase reverse transcriptase, putative; GO:0000333 (UniProtKB:Q2NNR6_LEIAM): C; GO:0005634 (C): telomerase reverse transcriptase, putative; GO:0003721 (UniProtKB:Q2NNR6_LEIAM): F; GO:0003721 (F): telomerase reverse transcriptase, putative; GO:0003723 (F): telomerase reverse transcriptase, putative; GO:0003964 (F): tel…	K11126	telomerase reverse transcriptase [EC:2.7.7.49]	3.8e-118	1	OG0001830	1	1	1	1	1	1	1	1	1	1	1	1	1	1	1	1	1	1	1	1	1	1	1	1	1	1	1	1	1	1	1	1	1	1	2	1	1	1	1	1	1	1
LmjF.28.1090	ATP-grasp domain containing protein	GO:0005737 (C): ATP-grasp domain containing protein, putative; GO:0097014 (C): ATP-grasp domain containing protein, putative; GO:0005524 (F): ATP-grasp domain containing protein, putative; GO:0046872 (F): ATP-grasp domain containing protein, putative	K16770	centriolin	22	29	OG0001833	1	1	1	1	1	1	1	1	1	1	1	1	1	1	1	1	1	1	1	1	1	1	1	1	1	1	1	1	1	1	2	1	1	1	1	1	1	1	1	1	1	1
LmjF.28.1300	hypothetical protein	missing	K06246	laminin, gamma 2	9.3	193	OG0001834	1	1	1	1	1	1	1	1	1	1	1	1	1	1	1	1	1	1	1	1	1	1	1	1	1	1	1	1	1	1	1	1	1	1	1	1	1	1	1	1	1	1
LmjF.28.1530	ATP-dependent RNA helicase FAL1	GO:0000462 (P): ATP-dependent RNA helicase FAL1, putative; GO:0006412 (EMBL:Q04637): P; GO:0005634 (C): ATP-dependent RNA helicase FAL1, putative; GO:0005829 (EMBL:Q04637): C; GO:0031981 (C): ATP-dependent RNA helicase FAL1, putative; GO:0003676 (F): ATP-dependent RNA helicase FAL1, putative; GO:0004386 (EMBL:Q04637): F; GO:0005524 (F): ATP-dependent RNA helicase FAL1, putative	K13117	ATP-dependent RNA helicase DDX35 [EC:3.6.4.13]	19	92	OG0001836	1	1	1	1	1	1	1	1	1	1	1	1	1	1	1	1	1	1	1	1	1	2	1	1	1	1	1	1	1	1	1	1	1	1	1	1	1	1	1	1	1	1
LmjF.28.1550	hypothetical protein	GO:0005739 (C): hypothetical protein, conserved	K12181	COP9 signalosome complex subunit 8	21	2	OG0001837	1	1	1	1	1	1	1	1	1	1	1	1	1	1	1	1	1	1	1	1	1	1	1	1	1	1	1	1	1	1	1	1	1	2	1	1	1	1	1	1	1	1
LmjF.35.4230	synaptojanin N-terminal domain	GO:0005635 (C): synaptojanin (N-terminal domain), putative; GO:0005737 (C): synaptojanin (N-terminal domain), putative; GO:0005783 (C): synaptojanin (N-terminal domain), putative; GO:0031981 (C): synaptojanin (N-terminal domain), putative; GO:0097014 (C): synaptojanin (N-terminal domain), putative; GO:0042578 (F): synaptojanin (N-terminal domain), putative	K21798	phosphatidylinositol 4-phosphatase [EC:3.1.3.-]	2.1e-20	4	OG0001838	1	1	1	1	1	1	1	1	1	1	1	1	1	1	1	1	1	1	1	1	1	1	1	1	1	1	1	1	1	1	1	1	1	1	1	1	1	1	1	1	1	1
LmjF.35.4340	hypothetical protein	GO:0005739 (C): hypothetical protein, conserved	-	-	-	0	OG0001839	1	2	1	1	1	1	1	1	1	1	1	1	1	1	1	1	1	1	1	1	1	1	1	1	1	1	1	1	1	1	1	1	1	1	1	1	1	1	1	1	1	1
LmjF.35.4360	DNA polymerase epsilon catalytic subunit	GO:0006260 (P): DNA polymerase epsilon catalytic subunit, putative; GO:0005634 (C): DNA polymerase epsilon catalytic subunit, putative; GO:0005634 (C): DNA polymerase epsilon catalytic subunit, putative; GO:0005654 (C): DNA polymerase epsilon catalytic subunit, putative; GO:0000166 (F): DNA polymerase epsilon catalytic subunit, putative; GO:0003676 (F): DNA polymerase epsilon catalytic subunit, p…	K07580	Zn-ribbon RNA-binding protein	0.6	11	OG0001840	1	1	1	1	1	1	1	1	1	1	1	1	1	1	1	1	1	1	1	1	1	1	1	1	1	1	1	1	1	1	1	1	1	2	1	1	1	1	1	1	1	1
LmjF.27.2320	protein phosphatase 2C	GO:0005737 (C): protein phosphatase 2C, putative; GO:0031981 (C): protein phosphatase 2C, putative; GO:0097014 (C): protein phosphatase 2C, putative; GO:0003824 (F): protein phosphatase 2C, putative	K17508	protein phosphatase PTC7 [EC:3.1.3.16]	5.3e-08	26	OG0001841	1	1	1	1	1	1	1	1	1	1	1	1	1	1	1	1	1	1	1	1	1	1	1	1	1	2	1	1	1	1	1	1	1	1	1	1	1	1	1	1	1	1
LmjF.27.2300	transcription elongation regulator-like protein	GO:0005634 (C): transcription elongation regulator-like protein; GO:0031981 (C): transcription elongation regulator-like protein	K11125	protein SMG5	7.1	19	OG0001842	1	1	1	1	1	1	1	1	1	1	1	1	1	1	1	1	1	1	1	1	1	1	1	1	1	2	1	1	1	1	1	1	1	1	1	1	1	1	1	1	1	1
LmjF.27.2250	EMG1/NEP1 methyltransferase	GO:0005634 (C): EMG1/NEP1 methyltransferase, putative; GO:0008168 (F): EMG1/NEP1 methyltransferase, putative; GO:0008168 (F): EMG1/NEP1 methyltransferase, putative	K14568	rRNA small subunit pseudouridine methyltransferase Nep1 [EC:2.1.1.260]	4e-47	1	OG0001843	1	1	1	1	1	1	1	1	1	1	1	1	1	1	1	1	2	1	1	1	1	1	1	1	1	1	1	1	1	1	1	1	1	1	1	1	1	1	1	1	1	1
LmjF.27.2240	hypothetical protein	GO:0005737 (C): hypothetical protein, conserved	K07164	uncharacterized protein	21	59	OG0001844	1	1	1	1	1	1	1	1	1	1	1	1	1	1	1	1	1	1	1	1	1	1	1	1	1	2	1	1	1	1	1	1	1	1	1	1	1	1	1	1	1	1
LmjF.27.1980	FtsJ cell division protein	GO:0006364 (P): FtsJ cell division protein, putative; GO:0032259 (P): FtsJ cell division protein, putative; GO:0005634 (C): FtsJ cell division protein, putative; GO:0008168 (F): FtsJ cell division protein, putative	K21864	voltage-dependent calcium channel	7	13	OG0001846	1	1	1	1	1	1	1	1	1	1	1	1	1	1	1	1	1	1	1	1	1	1	1	1	1	1	1	1	1	1	1	1	1	2	1	1	1	1	1	1	1	1
LmjF.27.1960	Intraflagellar transport protein 43	GO:0005737 (C): Intraflagellar transport protein 43, putative; GO:0036064 (C): Intraflagellar transport protein 43, putative	K21125	mucin-5AC	5.8	2	OG0001847	1	1	1	1	1	1	1	1	1	1	1	1	1	1	1	1	1	1	1	1	1	1	1	1	1	1	1	1	1	1	1	1	1	2	1	1	1	1	1	1	1	1
LmjF.27.1900	Eukaryotic protein of unknown function DUF846	GO:0016021 (C): Eukaryotic protein of unknown function (DUF846), putative	-	-	-	0	OG0001848	1	1	1	1	1	1	1	1	1	1	1	1	1	1	1	1	1	1	1	1	1	1	1	1	1	1	1	1	1	1	1	1	1	2	1	1	1	1	1	1	1	1
LmjF.15.1210	inositol/phosphatidylinositol phosphatase	GO:0007165 (P): inositol/phosphatidylinositol phosphatase, putative; GO:0046856 (P): inositol/phosphatidylinositol phosphatase, putative; GO:0005737 (C): inositol/phosphatidylinositol phosphatase, putative; GO:0051286 (C): inositol/phosphatidylinositol phosphatase, putative	K13709	Rho GTPase-activating protein 5	0.01	21	OG0001849	1	1	1	1	1	1	1	1	1	1	1	1	1	1	1	1	1	1	1	1	1	1	1	1	1	1	1	1	1	1	1	1	1	1	1	1	1	1	1	1	2	1
LmjF.15.1420	mismatch repair protein MSH3	GO:0006298 (P): mismatch repair protein MSH3, putative; GO:0005634 (C): mismatch repair protein MSH3, putative; GO:0005654 (C): mismatch repair protein MSH3, putative; GO:0005524 (F): mismatch repair protein MSH3, putative; GO:0030983 (F): mismatch repair protein MSH3, putative	K02068	putative ABC transport system ATP-binding protein	0.48	13	OG0001851	1	1	1	1	1	1	1	1	1	1	1	1	1	1	1	1	1	1	1	1	1	1	1	1	1	1	1	1	1	1	1	1	1	1	1	2	1	1	1	1	1	1
LmjF.28.2240	hd phosphohydrolase family protein	GO:0003824 (InterPro:IPR009218): F	-	-	-	0	OG0001852	1	2	1	1	1	1	1	1	1	1	1	1	1	1	1	1	1	1	1	1	1	1	1	1	1	1	1	1	1	1	1	1	1	1	1	1	1	1	1	1	1	1
LmjF.28.2290	Translation initiation factor eIF-2B subunit epsilon	missing	K22775	Cytomegalovirus viral transcription factor IE2	7.5	29	OG0001853	1	1	1	1	1	1	1	1	1	1	1	1	1	1	1	1	1	1	1	1	1	1	1	1	1	1	1	1	1	1	1	1	1	1	1	1	2	1	1	1	1	1
LmjF.28.2300	hypothetical protein	missing	K04852	voltage-dependent calcium channel R type alpha-1E	6.3	49	OG0001854	1	1	1	1	1	1	1	1	1	1	1	1	1	1	1	1	1	1	1	1	1	1	1	1	1	1	1	1	1	1	1	1	1	1	1	1	1	1	1	2	1	1
LmjF.35.1600	Nucleoporin NUP82	GO:0005634 (C): Nucleoporin NUP82; GO:0005643 (C): Nucleoporin NUP82; GO:0031080 (C): Nucleoporin NUP82	K14304	nuclear pore complex protein Nup85	0.0038	1	OG0001859	1	1	1	1	1	1	1	1	1	1	1	1	1	1	1	1	1	1	1	1	1	1	1	1	1	1	1	1	1	1	1	2	1	1	1	1	1	1	1	1	1	1
LmjF.27.0030	queuine tRNA-ribosyltransferase	GO:0006400 (P): queuine tRNA-ribosyltransferase, putative; GO:0016763 (F): queuine tRNA-ribosyltransferase, putative	K00773	queuine tRNA-ribosyltransferase [EC:2.4.2.29]	2.6e-22	2	OG0001860	1	1	1	1	1	1	1	1	1	1	1	1	1	1	1	1	1	1	1	1	1	1	1	1	1	1	1	1	1	1	1	1	1	2	1	1	1	1	1	1	1	1
LmjF.08.0070	Putative zinc finger motif C2HC5-type/ASCH domain containing protein	missing	K23398	activating signal cointegrator 1	2.1e-101	1	OG0001861	1	1	1	1	1	1	1	1	1	1	1	1	1	1	1	1	1	1	1	1	1	1	1	1	1	1	1	1	1	1	1	1	1	2	1	1	1	1	1	1	1	1
LmjF.26.1290	Cupin-like domain containing protein	missing	K11276	nucleophosmin 1	41	9	OG0001864	1	1	1	1	1	1	1	1	1	1	1	1	1	1	1	1	1	1	1	1	1	1	1	1	1	1	1	1	1	1	1	1	1	1	1	1	1	1	1	2	1	1
LmjF.26.1250	Nucleolar protein 74	GO:0005634 (C): Nucleolar protein 74, putative	K12880	THO complex subunit 3	0.64	27	OG0001866	1	1	1	1	1	1	1	1	1	1	1	1	1	1	1	1	1	1	1	1	1	1	1	1	1	2	1	1	1	1	1	1	1	1	1	1	1	1	1	1	1	1
LmjF.26.1200	DnaJ domain containing protein	GO:0005737 (C): DnaJ domain containing protein, putative	K01535	H+-transporting ATPase [EC:7.1.2.1]	0.0034	51	OG0001867	1	1	1	1	1	1	1	1	1	1	1	1	1	1	1	1	1	1	1	1	1	1	1	1	1	1	1	1	1	1	1	1	1	1	1	2	1	1	1	1	1	1
LmjF.03.0620	mitochondrial protein 99	GO:0005737 (C): mitochondrial protein 99, putative; GO:0031019 (C): mitochondrial protein 99, putative	K17512	tyrosine-protein kinase shark [EC:2.7.10.2]	0.0099	1	OG0001870	1	1	1	1	1	1	1	1	1	1	1	1	1	1	1	1	1	1	1	1	1	1	1	1	1	1	1	1	1	1	1	2	1	1	1	1	1	1	1	1	1	1
[truncated: 797 more rows]
[truncated: 4 more columns]

## Sheet: Table S07_Abbreviation_list
Abbreviation	Meaning
IPR	InterPro
Prefix of signature accession
cd	CDD (conserved domains database)
Coil	Prediction of Coiled Coil Regions in Proteins
G3DSA	Gene3D (Structural and Functional Annotation of Protein Families)
[truncated: 9 more rows]

## Sheet: Table S08
Branch/Node	Families	Gains	Losses	Expansions	Contractions
[truncated: 89 more rows]

[truncated: 7 more sheets: Table S09, Table S09_Abbreviation list, Table S10, Table S10_Abbreviation list, Table S11, Table S12, Table S13]
